# Supplementary material for: Early Population Dynamics of “Candidatus Liberibacter asiaticus” in Susceptible and Resistant Genotypes After Inoculation With Infected Diaphorina citri Feeding on Young Shoots
Source: Front Microbiol. 2021 Jun 9;12:683923. doi: 10.3389/fmicb.2021.683923 (PMC8219961; doi:10.3389/fmicb.2021.683923)
Supplement: Supplementary file 2 [file Table_1.XLSX]

## Sheet: PiLas 1
Supplementary Table 1. Diaphorina citri adult survival after 48 h inoculation access period (IAP) on Citrus × sinensis, Murraya paniculata and Bergera koenigii in an acclimatized room at 25 °C, in experiment replicates 1 and 2. In the column “Psyllid survivel”, “1” means alive and “0” dead.
Experiment replicate 1					Experiment replicate 2
Days after psyllids confinement	Plant number	Psyllid number	Psyllid survival		Days after psyllids confinement	Plant number	Psyllid number	Psyllid survival
Citrus × sinensis					Citrus × sinensis
0	117	1	1		0	122	1	1
0	117	2	1		0	122	2	1
0	117	3	1		0	122	3	1
0	117	4	1		0	122	4	1
0	117	5	1		0	122	5	1
0	124	1	1		0	127	1	1
0	124	2	1		0	127	2	1
0	124	3	1		0	127	3	1
0	124	4	1		0	127	4	1
0	124	5	1		0	127	5	1
0	130	1	1		0	136	1	1
0	130	2	1		0	136	2	1
0	130	3	1		0	136	3	1
0	130	4	1		0	136	4	1
0	130	5	1		0	136	5	1
0	134	1	1		0	139	1	1
0	134	2	1		0	139	2	1
0	134	3	1		0	139	3	1
0	134	4	1		0	139	4	1
0	134	5	1		0	139	5	1
0	139	1	1		0	147	1	1
0	139	2	1		0	147	2	1
0	139	3	1		0	147	3	1
0	139	4	1		0	147	4	1
0	139	5	1		0	147	5	1
0	145	1	1		0	150	1	1
0	145	2	1		0	150	2	1
0	145	3	1		0	150	3	1
0	145	4	1		0	150	4	1
0	145	5	1		0	150	5	1
0	152	1	1		0	171	1	1
0	152	2	1		0	171	2	1
0	152	3	1		0	171	3	1
0	152	4	1		0	171	4	1
0	152	5	1		0	171	5	1
0	156	1	1		0	183	1	1
0	156	2	1		0	183	2	1
0	156	3	1		0	183	3	1
0	156	4	1		0	183	4	1
0	156	5	0		0	183	5	1
0	162	1	1		0	187	1	1
0	162	2	1		0	187	2	1
0	162	3	1		0	187	3	1
0	162	4	1		0	187	4	1
0	162	5	1		0	187	5	1
0	168	1	1		0	196	1	1
0	168	2	1		0	196	2	1
0	168	3	1		0	196	3	1
0	168	4	1		0	196	4	1
0	168	5	1		0	196	5	1
5	101	1	1		5	117	1	1
5	101	2	1		5	117	2	1
5	101	3	1		5	117	3	1
5	101	4	1		5	117	4	1
5	101	5	1		5	117	5	1
5	107	1	1		5	131	1	1
5	107	2	1		5	131	2	1
5	107	3	1		5	131	3	1
5	107	4	1		5	131	4	1
5	107	5	1		5	131	5	1
5	112	1	1		5	138	1	1
5	112	2	1		5	138	2	1
5	112	3	1		5	138	3	1
5	112	4	1		5	138	4	1
5	112	5	1		5	138	5	1
5	122	1	1		5	141	1	1
5	122	2	1		5	141	2	1
5	122	3	1		5	141	3	1
5	122	4	1		5	141	4	1
5	122	5	1		5	141	5	1
5	127	1	1		5	145	1	1
5	127	2	1		5	145	2	1
5	127	3	1		5	145	3	1
5	127	4	1		5	145	4	1
5	127	5	1		5	145	5	1
5	138	1	1		5	153	1	1
5	138	2	1		5	153	2	1
5	138	3	1		5	153	3	1
5	138	4	1		5	153	4	1
5	138	5	1		5	153	5	1
5	150	1	1		5	156	1	1
5	150	2	1		5	156	2	1
5	150	3	1		5	156	3	1
5	150	4	1		5	156	4	1
5	150	5	1		5	156	5	1
5	159	1	1		5	166	1	1
5	159	2	1		5	166	2	1
5	159	3	1		5	166	3	1
5	159	4	1		5	166	4	1
5	159	5	1		5	166	5	0
5	164	1	1		5	199	1	1
5	164	2	1		5	199	2	1
5	164	3	1		5	199	3	1
5	164	4	1		5	199	4	1
5	164	5	1		5	199	5	0
5	169	1	1		5	209	1	1
5	169	2	1		5	209	2	1
5	169	3	1		5	209	3	1
5	169	4	1		5	209	4	1
5	169	5	1		5	209	5	0
10	102	1	1		10	120	1	1
10	102	2	1		10	120	2	1
10	102	3	1		10	120	3	1
10	102	4	1		10	120	4	1
10	102	5	1		10	120	5	1
10	110	1	1		10	125	1	1
10	110	2	1		10	125	2	1
10	110	3	1		10	125	3	1
10	110	4	1		10	125	4	1
10	110	5	1		10	125	5	0
10	116	1	1		10	133	1	1
10	116	2	1		10	133	2	1
10	116	3	1		10	133	3	1
10	116	4	1		10	133	4	1
10	116	5	1		10	133	5	0
10	126	1	1		10	134	1	1
10	126	2	1		10	134	2	1
10	126	3	1		10	134	3	1
10	126	4	1		10	134	4	1
10	126	5	1		10	134	5	1
10	129	1	1		10	143	1	1
10	129	2	1		10	143	2	1
10	129	3	1		10	143	3	1
10	129	4	1		10	143	4	1
10	129	5	1		10	143	5	1
10	136	1	1		10	160	1	1
10	136	2	1		10	160	2	1
10	136	3	1		10	160	3	1
10	136	4	1		10	160	4	1
10	136	5	1		10	160	5	1
10	140	1	1		10	168	1	1
10	140	2	1		10	168	2	1
10	140	3	1		10	168	3	1
10	140	4	1		10	168	4	1
10	140	5	1		10	168	5	1
10	144	1	1		10	172	1	1
10	144	2	1		10	172	2	1
10	144	3	1		10	172	3	1
10	144	4	1		10	172	4	1
10	144	5	1		10	172	5	1
10	148	1	1		10	193	1	1
10	148	2	1		10	193	2	1
10	148	3	1		10	193	3	1
10	148	4	1		10	193	4	1
10	148	5	1		10	193	5	1
10	165	1	1		10	205	1	1
10	165	2	1		10	205	2	1
10	165	3	1		10	205	3	1
10	165	4	1		10	205	4	0
10	165	5	1		10	205	5	0
15	105	1	1		15	126	1	1
15	105	2	1		15	126	2	1
15	105	3	1		15	126	3	1
15	105	4	1		15	126	4	1
15	105	5	1		15	126	5	0
15	115	1	1		15	128	1	1
15	115	2	1		15	128	2	1
15	115	3	1		15	128	3	1
15	115	4	1		15	128	4	1
15	115	5	1		15	128	5	1
15	120	1	1		15	129	1	1
15	120	2	1		15	129	2	1
15	120	3	1		15	129	3	1
15	120	4	1		15	129	4	1
15	120	5	1		15	129	5	1
15	121	1	1		15	174	1	1
15	121	2	1		15	174	2	1
15	121	3	1		15	174	3	1
15	121	4	1		15	174	4	1
15	121	5	1		15	174	5	1
15	128	1	1		15	176	1	1
15	128	2	1		15	176	2	1
15	128	3	1		15	176	3	1
15	128	4	1		15	176	4	1
15	128	5	1		15	176	5	1
15	137	1	1		15	180	1	1
15	137	2	1		15	180	2	1
15	137	3	1		15	180	3	1
15	137	4	1		15	180	4	1
15	137	5	1		15	180	5	1
15	142	1	1		15	186	1	1
15	142	2	1		15	186	2	1
15	142	3	1		15	186	3	1
15	142	4	1		15	186	4	1
15	147	1	1		15	186	5	0
15	147	2	1		15	190	1	1
15	147	3	1		15	190	2	1
15	147	4	1		15	190	3	1
15	147	5	1		15	190	4	1
15	153	1	1		15	190	5	1
15	153	2	1		15	201	1	1
15	153	3	1		15	201	2	1
15	153	4	1		15	201	3	1
15	153	5	0		15	201	4	1
15	163	1	1		15	201	5	1
15	163	2	1		15	206	1	1
15	163	3	1		15	206	2	1
15	163	4	1		15	206	3	1
15	163	5	1		15	206	4	1
25	108	1	1		15	206	5	1
25	108	2	1		18	137	1	1
25	108	3	1		18	137	2	1
25	108	4	1		18	137	3	1
25	108	5	1		18	137	4	1
25	119	1	1		18	137	5	1
25	119	2	1		18	151	1	1
25	119	3	1		18	151	2	1
25	119	4	1		18	151	3	1
25	119	5	1		18	151	4	1
25	123	1	1		18	151	5	1
25	123	2	1		18	161	1	1
25	123	3	1		18	161	2	1
25	123	4	1		18	161	3	1
25	123	5	1		18	161	4	1
25	132	1	1		18	161	5	1
25	132	2	1		18	173	1	1
25	132	3	1		18	173	2	1
25	132	4	1		18	173	3	1
25	132	5	1		18	173	4	1
25	133	1	1		18	179	1	1
25	133	2	1		18	179	2	1
25	133	3	1		18	179	3	1
25	133	4	1		18	179	4	1
25	133	5	0		18	179	5	1
25	141	1	1		18	184	1	1
25	141	2	1		18	184	2	1
25	141	3	1		18	184	3	1
25	141	4	1		18	184	4	1
25	141	5	1		18	184	5	1
25	143	1	1		18	195	1	1
25	143	2	1		18	195	2	1
25	143	3	1		18	195	3	1
25	143	4	1		18	195	4	1
25	143	5	1		18	195	5	1
25	154	1	1		18	197	1	1
25	154	2	1		18	197	2	1
25	154	3	1		18	197	3	1
25	154	4	1		18	197	4	1
25	154	5	1		18	197	5	0
25	157	1	1		18	203	1	1
25	157	2	1		18	203	2	1
25	157	3	1		18	203	3	1
25	157	4	1		18	203	4	1
25	157	5	1		18	203	5	1
25	167	1	1		18	207	1	1
25	167	2	1		18	207	2	1
25	167	3	1		18	207	3	1
25	167	4	1		18	207	4	1
25	167	5	1		18	207	5	1
40	103	1	1		20	119	1	1
40	103	2	1		20	119	2	1
40	103	3	1		20	119	3	1
40	103	4	1		20	119	4	1
40	103	5	1		20	119	5	1
40	113	1	1		20	132	1	1
40	113	2	1		20	132	2	1
40	113	3	1		20	132	3	1
40	113	4	1		20	132	4	1
40	113	5	1		20	132	5	1
40	118	1	1		20	140	1	1
40	118	2	1		20	140	2	1
40	118	3	1		20	140	3	1
40	118	4	1		20	140	4	1
40	118	5	1		20	148	1	1
40	125	1	1		20	148	2	1
40	125	2	1		20	148	3	1
40	125	3	1		20	148	4	1
40	125	4	1		20	148	5	1
40	125	5	1		20	155	1	1
40	131	1	1		20	155	2	1
40	131	2	1		20	155	3	1
40	131	3	1		20	155	4	1
40	131	4	1		20	155	5	1
40	131	5	1		20	164	1	1
40	135	1	1		20	164	2	1
40	135	2	1		20	164	3	1
40	135	3	1		20	164	4	1
40	135	4	1		20	164	5	1
40	135	5	1		20	175	1	1
40	146	1	1		20	175	2	1
40	146	2	1		20	175	3	1
40	146	3	1		20	175	4	1
40	146	4	1		20	181	1	1
40	146	5	1		20	181	2	1
40	151	1	1		20	181	3	1
40	151	2	1		20	181	4	1
40	151	3	1		20	181	5	0
40	151	4	1		20	189	1	1
40	151	5	1		20	189	2	1
40	160	1	1		20	189	3	1
40	160	2	1		20	189	4	1
40	160	3	1		20	189	5	1
40	160	4	1		20	194	1	1
40	160	5	1		20	194	2	1
40	166	1	1		20	194	3	1
40	166	2	1		20	194	4	1
40	166	3	1		20	194	5	1
40	166	4	1		30	118	1	1
40	166	5	1		30	118	2	1
55	114	1	1		30	118	3	1
55	114	2	1		30	118	4	1
55	114	3	1		30	118	5	1
55	114	4	1		30	130	1	1
55	114	5	1		30	130	2	1
55	149	1	1		30	130	3	1
55	149	2	1		30	130	4	1
55	149	3	1		30	130	5	1
55	149	4	1		30	144	1	1
55	149	5	1		30	144	2	1
55	155	1	1		30	144	3	1
55	155	2	1		30	144	4	1
55	155	3	1		30	144	5	1
55	155	4	1		30	152	1	1
55	155	5	1		30	152	2	1
55	158	1	1		30	152	3	1
55	158	2	1		30	152	4	1
55	158	3	1		30	152	5	0
55	158	4	1		30	159	1	1
55	158	5	1		30	159	2	1
55	161	1	1		30	159	3	1
55	161	2	1		30	159	4	1
55	161	3	1		30	159	5	1
55	161	4	1		30	159	6	0
55	161	5	1		30	169	1	1
70	104	1	1		30	169	2	1
70	104	2	1		30	169	3	1
70	104	3	1		30	169	4	1
70	104	4	1		30	185	1	1
70	104	5	1		30	185	2	1
70	106	1	1		30	185	3	1
70	106	2	1		30	185	4	1
70	106	3	1		30	185	5	1
70	106	4	1		30	192	1	1
70	106	5	1		30	192	2	1
70	109	1	1		30	192	3	1
70	109	2	1		30	192	4	1
70	109	3	1		30	192	5	0
70	109	4	1		30	204	1	1
70	109	5	1		30	204	2	1
70	111	1	1		30	204	3	1
70	111	2	1		30	204	4	1
70	111	3	1		30	204	5	1
70	111	4	1		30	211	1	1
70	111	5	1		30	211	2	1
70	170	1	1		30	211	3	1
70	170	2	1		30	211	4	1
70	170	3	1		30	211	5	1
70	170	4	1		40	121	1	1
70	170	5	1		40	121	2	1
Murraya paniculata					40	121	3	1
0	3	1	1		40	121	4	1
0	3	2	1		40	121	5	1
0	3	3	1		40	135	1	1
0	3	4	1		40	135	2	1
0	3	5	1		40	135	3	1
0	20	1	1		40	135	4	1
0	20	2	1		40	135	5	1
0	20	3	1		40	142	1	1
0	20	4	1		40	142	2	1
0	20	5	1		40	142	3	1
0	26	1	1		40	142	4	1
0	26	2	1		40	142	5	1
0	26	3	1		40	149	1	1
0	26	4	1		40	149	2	1
0	26	5	1		40	149	3	1
0	40	1	1		40	149	4	1
0	40	2	1		40	149	5	0
0	40	3	1		40	157	1	1
0	40	4	1		40	157	2	1
0	40	5	1		40	157	3	1
0	53	1	1		40	157	4	1
0	53	2	1		40	157	5	1
0	53	3	1		40	165	1	1
0	53	4	1		40	165	2	1
0	53	5	1		40	165	3	1
0	62	1	1		40	165	4	1
0	62	2	1		40	165	5	0
0	62	3	1		40	177	1	1
0	62	4	1		40	177	2	1
0	62	5	1		40	177	3	1
0	68	1	1		40	177	4	1
0	68	2	1		40	177	5	1
0	68	3	1		40	182	1	1
0	68	4	1		40	182	2	1
0	68	5	1		40	182	3	1
0	83	1	1		40	182	4	1
0	83	2	1		40	182	5	0
0	83	3	1		40	191	1	1
0	83	4	1		40	191	2	1
0	83	5	1		40	191	3	1
0	89	1	1		40	191	4	1
0	89	2	1		40	191	5	0
0	89	3	1		40	208	1	1
0	89	4	1		40	208	2	1
0	89	5	1		40	208	3	1
0	98	1	1		40	208	4	1
0	98	2	1		40	208	5	1
0	98	3	1		65	123	1	1
0	98	4	1		65	123	2	1
0	98	5	1		65	123	3	1
5	6	1	1		65	123	4	1
5	6	2	1		65	123	5	1
5	6	3	1		65	124	1	1
5	6	4	1		65	124	2	1
5	6	5	1		65	124	3	1
5	12	1	1		65	124	4	1
5	12	2	1		65	124	5	1
5	12	3	1		65	146	1	1
5	12	4	1		65	146	2	1
5	12	5	1		65	146	3	1
5	18	1	1		65	146	4	1
5	18	2	1		65	146	5	1
5	18	3	1		65	158	1	1
5	18	4	1		65	158	2	1
5	18	5	1		65	158	3	1
5	31	1	1		65	158	4	1
5	31	2	1		65	158	5	0
5	31	3	1		65	163	1	1
5	31	4	1		65	163	2	1
5	31	5	1		65	163	3	1
5	46	1	1		65	163	4	1
5	46	2	1		65	163	5	1
5	46	3	1		65	167	1	1
5	46	4	1		65	167	2	1
5	46	5	1		65	167	3	1
5	56	1	1		65	167	4	1
5	56	2	1		65	167	5	1
5	56	3	1		65	178	1	1
5	56	4	1		65	178	2	1
5	56	5	1		65	178	3	1
5	65	1	1		65	178	4	1
5	65	2	1		65	178	5	1
5	65	3	1		65	198	1	1
5	65	4	1		65	198	2	1
5	65	5	0		65	198	3	1
5	71	1	1		65	198	4	1
5	71	2	1		65	198	5	1
5	71	3	1		65	200	1	1
5	71	4	1		65	200	2	1
5	71	5	1		65	200	3	1
5	75	1	1		65	200	4	1
5	75	2	1		65	200	5	1
5	75	3	1		65	210	1	1
5	75	4	1		65	210	2	1
5	75	5	1		65	210	3	1
5	96	1	1		65	210	4	1
5	96	2	1		65	210	5	1
5	96	3	1		95	116	1	1
5	96	4	1		95	116	2	1
5	96	5	1		95	116	3	1
10	5	1	1		95	116	4	1
10	5	2	1		95	116	5	1
10	5	3	1		95	154	1	1
10	5	4	1		95	154	2	1
10	5	5	1		95	154	3	1
10	9	1	1		95	154	4	1
10	9	2	1		95	154	5	1
10	9	3	1		95	162	1	1
10	9	4	1		95	162	2	1
10	9	5	1		95	162	3	1
10	14	1	1		95	162	4	1
10	14	2	1		95	162	5	0
10	14	3	1		95	170	1	1
10	14	4	1		95	170	2	1
10	14	5	1		95	170	3	1
10	16	1	1		95	170	4	1
10	16	2	1		95	170	5	1
10	16	3	1		95	188	1	1
10	16	4	1		95	188	2	1
10	16	5	1		95	188	3	1
10	23	1	1		95	188	4	1
10	23	2	1		95	188	5	1
10	23	3	1		Murraya paniculata
10	23	4	1		0	2	1	1
10	23	5	1		0	2	2	1
10	29	1	1		0	2	3	1
10	29	2	1		0	2	4	1
10	29	3	1		0	2	5	1
10	29	4	1		0	11	1	1
10	29	5	1		0	11	2	1
10	33	1	1		0	11	3	1
10	33	2	1		0	11	4	1
10	33	3	1		0	11	5	1
10	33	4	1		0	18	1	1
10	33	5	1		0	18	2	1
10	41	1	1		0	18	3	1
10	41	2	1		0	18	4	1
10	41	3	1		0	18	5	1
10	41	4	1		0	22	1	1
10	41	5	1		0	22	2	1
10	55	1	1		0	22	3	1
10	55	2	1		0	22	4	1
10	55	3	1		0	22	5	1
10	55	4	1		0	31	1	1
10	55	5	1		0	31	2	1
10	49	1	1		0	31	3	1
10	49	2	1		0	31	4	1
10	49	3	1		0	31	5	1
10	49	4	1		0	34	1	1
10	49	5	1		0	34	2	1
15	37	1	1		0	34	3	1
15	37	2	1		0	34	4	1
15	37	3	1		0	34	5	1
15	37	4	1		0	47	1	1
15	37	5	1		0	47	2	1
15	38	1	1		0	47	3	1
15	38	2	1		0	47	4	1
15	38	3	1		0	47	5	1
15	38	4	1		0	68	1	1
15	38	5	1		0	68	2	1
15	44	1	1		0	68	3	1
15	44	2	1		0	68	4	1
15	44	3	1		0	68	5	1
15	44	4	1		0	74	1	1
15	44	5	1		0	74	2	1
15	51	1	1		0	74	3	1
15	51	2	1		0	74	4	1
15	51	3	1		0	74	5	1
15	51	4	1		0	79	1	1
15	51	5	1		0	79	2	1
15	58	1	1		0	79	3	1
15	58	2	1		0	79	4	1
15	58	3	1		0	79	5	1
15	58	4	1		5	5	1	1
15	58	5	1		5	5	2	1
15	64	1	1		5	5	3	1
15	64	2	1		5	5	4	1
15	64	3	1		5	13	1	1
15	64	4	1		5	13	2	1
15	64	5	1		5	13	3	1
15	69	1	1		5	13	4	1
15	69	2	1		5	13	5	1
15	69	3	1		5	20	1	1
15	69	4	1		5	20	2	1
15	69	5	1		5	20	3	1
15	74	1	1		5	20	4	1
15	74	2	1		5	20	5	1
15	74	3	1		5	25	1	1
15	74	4	1		5	25	2	1
15	74	5	1		5	25	3	1
15	79	1	1		5	25	4	1
15	79	2	1		5	25	5	1
15	79	3	1		5	28	1	1
15	79	4	1		5	28	2	1
15	79	5	1		5	28	3	1
15	86	1	1		5	28	4	1
15	86	2	1		5	28	5	1
15	86	3	1		5	36	1	1
15	86	4	1		5	36	2	1
15	86	5	1		5	36	3	1
25	2	1	1		5	36	4	1
25	2	2	1		5	36	5	1
25	2	3	1		5	40	1	1
25	2	4	1		5	40	2	1
25	2	5	1		5	40	3	1
25	11	1	1		5	40	4	1
25	11	2	1		5	40	5	1
25	11	3	1		5	52	1	1
25	11	4	1		5	52	2	1
25	19	1	1		5	52	3	1
25	19	2	1		5	52	4	0
25	19	3	1		5	88	1	1
25	19	4	1		5	88	2	1
25	19	5	1		5	88	3	1
25	36	1	1		5	88	4	1
25	36	2	1		5	88	5	1
25	36	3	1		5	98	1	1
25	36	4	1		5	98	2	1
25	36	5	1		5	98	3	1
25	54	1	1		5	98	4	1
25	54	2	1		5	98	5	1
25	54	3	1		10	9	1	1
25	54	4	1		10	9	2	1
25	54	5	1		10	9	3	1
25	61	1	1		10	9	4	1
25	61	2	1		10	9	5	0
25	61	3	1		10	16	1	1
25	61	4	1		10	16	2	1
25	61	5	1		10	16	3	1
25	77	1	1		10	16	4	1
25	77	2	1		10	16	5	1
25	77	3	1		10	19	1	1
25	77	4	1		10	19	2	1
25	77	5	1		10	19	3	1
25	84	1	1		10	19	4	1
25	84	2	1		10	19	5	1
25	84	3	1		10	30	1	1
25	84	4	1		10	30	2	1
25	84	5	1		10	30	3	1
25	94	1	1		10	30	4	1
25	94	2	1		10	30	5	1
25	94	3	1		10	43	1	1
25	94	4	1		10	43	2	1
25	94	5	1		10	43	3	1
25	97	1	1		10	43	4	1
25	97	2	1		10	43	5	1
25	97	3	1		10	59	1	1
25	97	4	1		10	59	2	1
25	97	5	1		10	59	3	1
40	4	1	1		10	59	4	1
40	4	2	1		10	59	5	1
40	4	3	1		10	76	1	1
40	4	4	1		10	76	2	1
40	4	5	1		10	76	3	1
40	25	1	1		10	76	4	1
40	25	2	1		10	76	5	1
40	25	3	1		10	82	1	1
40	25	4	1		10	82	2	1
40	25	5	1		10	82	3	1
40	32	1	1		10	82	4	1
40	32	2	1		10	82	5	1
40	32	3	1		10	93	1	1
40	32	4	1		10	93	2	1
40	32	5	1		10	93	3	1
40	35	1	1		10	93	4	1
40	35	2	1		10	93	5	1
40	35	3	1		10	100	1	1
40	35	4	1		10	100	2	1
40	35	5	1		10	100	3	1
40	43	1	1		10	100	4	1
40	43	2	1		10	100	5	0
40	43	3	1		15	21	1	1
40	43	4	1		15	21	2	1
40	43	5	1		15	21	3	1
40	48	1	1		15	21	4	1
40	48	2	1		15	21	5	1
40	48	3	1		15	56	1	1
40	48	4	1		15	56	2	1
40	48	5	1		15	56	3	1
40	60	1	1		15	56	4	1
40	60	2	1		15	56	5	1
40	60	3	1		15	58	1	1
40	60	4	1		15	58	2	1
40	60	5	1		15	58	3	1
40	67	1	1		15	58	4	1
40	67	2	1		15	58	5	1
40	67	3	1		15	65	1	1
40	67	4	1		15	65	2	1
40	67	5	1		15	65	3	1
40	73	1	1		15	65	4	1
40	73	2	1		15	65	5	1
40	73	3	1		15	94	1	1
40	73	4	1		15	94	2	1
40	73	5	1		15	94	3	1
40	93	1	1		15	94	4	1
40	93	2	1		15	94	5	1
40	93	3	1		15	95	1	1
40	93	4	1		15	95	2	1
40	93	5	1		15	95	3	1
55	1	1	1		15	95	4	1
55	1	2	1		15	95	5	1
55	1	3	1		15	99	1	1
55	1	4	1		15	99	2	1
55	1	5	1		15	99	3	1
55	8	1	1		15	99	4	1
55	8	2	1		15	99	5	1
55	8	3	1		15	109	1	1
55	8	4	1		15	109	2	1
55	8	5	1		15	109	3	1
55	13	1	1		15	109	4	1
55	13	2	1		15	109	5	1
55	13	3	1		15	111	1	1
55	13	4	1		15	111	2	1
55	13	5	1		15	111	3	1
55	17	1	1		15	111	4	1
55	17	2	1		15	111	5	1
55	17	3	1		15	114	1	1
55	17	4	1		15	114	2	1
55	17	5	1		15	114	3	1
55	28	1	1		15	114	4	1
55	28	2	1		15	114	5	1
55	28	3	1		20	3	1	1
55	28	4	1		20	3	2	1
55	28	5	1		20	3	3	1
55	42	1	1		20	3	4	1
55	42	2	1		20	3	5	1
55	42	3	1		20	15	1	1
55	42	4	1		20	15	2	1
55	42	5	1		20	15	3	1
55	45	1	1		20	15	4	1
55	45	2	1		20	15	5	1
55	45	3	1		20	32	1	1
55	45	4	1		20	32	2	1
55	45	5	1		20	32	3	1
55	50	1	1		20	32	4	1
55	50	2	1		20	32	5	1
55	50	3	1		20	45	1	1
55	50	4	1		20	45	2	1
55	50	5	1		20	45	3	1
55	76	1	1		20	45	4	1
55	76	2	1		20	45	5	0
55	76	3	1		20	49	1	1
55	76	4	1		20	49	2	1
55	76	5	1		20	49	3	1
55	87	1	1		20	49	4	1
55	87	2	1		20	49	5	1
55	87	3	1		20	63	1	1
55	87	4	1		20	63	2	1
55	87	5	1		20	63	3	1
70	27	1	1		20	63	4	1
70	27	2	1		20	63	5	1
70	27	3	1		20	78	1	1
70	27	4	1		20	78	2	1
70	27	5	1		20	78	3	1
70	39	1	1		20	78	4	1
70	39	2	1		20	78	5	1
70	39	3	1		20	84	1	1
70	39	4	1		20	84	2	1
70	39	5	1		20	84	3	1
70	52	1	1		20	84	4	1
70	52	2	1		20	84	5	1
70	52	3	1		20	97	1	1
70	52	4	1		20	97	2	1
70	52	5	1		20	97	3	1
70	57	1	1		20	97	4	1
70	57	2	1		20	97	5	1
70	57	3	1		20	104	1	1
70	57	4	1		20	104	2	0
70	57	5	1		20	104	3	0
70	63	1	1		20	104	4	0
70	63	2	1		20	104	5	0
70	63	3	1		25	24	1	1
70	63	4	1		25	24	2	1
70	63	5	1		25	24	3	1
70	66	1	1		25	24	4	1
70	66	2	1		25	24	5	1
70	66	3	1		25	33	1	1
70	66	4	1		25	33	2	1
70	66	5	1		25	33	3	1
70	72	1	1		25	33	4	1
70	72	2	1		25	33	5	1
70	72	3	1		25	41	1	1
70	72	4	1		25	41	2	1
70	72	5	1		25	41	3	1
70	85	1	1		25	41	4	1
70	85	2	1		25	41	5	1
70	85	3	1		25	53	1	1
70	85	4	1		25	53	2	1
70	85	5	1		25	53	3	1
70	91	1	1		25	53	4	1
70	91	2	1		25	53	5	1
70	91	3	1		25	54	1	1
70	91	4	1		25	54	2	1
70	91	5	1		25	54	3	1
70	100	1	1		25	54	4	1
70	100	2	1		25	54	5	1
70	100	3	1		25	73	1	1
70	100	4	1		25	73	2	1
70	100	5	1		25	73	3	1
95	10	1	1		25	73	4	1
95	10	2	1		25	73	5	0
95	10	3	1		25	101	1	1
95	10	4	1		25	101	2	1
95	15	1	1		25	101	3	1
95	15	2	1		25	101	4	1
95	15	3	1		25	101	5	1
95	15	4	1		25	105	1	1
95	15	5	1		25	105	2	1
95	21	1	1		25	105	3	1
95	21	2	1		25	105	4	1
95	21	3	1		25	105	5	1
95	21	4	1		25	112	1	1
95	21	5	1		25	112	2	1
95	47	1	1		25	112	3	1
95	47	2	1		25	112	4	1
95	47	3	1		25	112	5	1
95	47	4	1		25	115	1	1
95	47	5	1		25	115	2	1
95	59	1	1		25	115	3	1
95	59	2	1		25	115	4	1
95	59	3	1		25	115	5	1
95	59	4	1		30	6	1	1
95	59	5	1		30	6	2	1
95	70	1	1		30	6	3	1
95	70	2	1		30	6	4	1
95	70	3	1		30	6	5	1
95	70	4	1		30	8	1	1
95	70	5	1		30	8	2	1
95	82	1	1		30	8	3	1
95	82	2	1		30	8	4	1
95	82	3	1		30	8	5	1
95	82	4	1		30	12	1	1
95	82	5	1		30	12	2	1
110	7	1	1		30	12	3	1
110	7	2	1		30	12	4	1
110	7	3	1		30	12	5	1
110	7	4	1		30	23	1	1
110	7	5	0		30	23	2	1
110	24	1	1		30	23	3	1
110	24	2	1		30	23	4	1
110	24	3	1		30	23	5	1
110	24	4	1		30	35	1	1
110	24	5	1		30	35	2	1
110	78	1	1		30	35	3	1
110	78	2	1		30	35	4	1
110	78	3	1		30	35	5	1
110	78	4	1		30	48	1	1
110	78	5	1		30	48	2	1
110	81	1	1		30	48	3	1
110	81	2	1		30	48	4	1
110	81	3	1		30	48	5	1
110	81	4	1		30	60	1	1
110	81	5	1		30	60	2	1
110	88	1	1		30	60	3	1
110	88	2	1		30	60	4	1
110	88	3	1		30	60	5	1
110	88	4	1		30	64	1	1
110	88	5	1		30	64	2	1
110	95	1	1		30	64	3	1
110	95	2	1		30	64	4	1
110	95	3	1		30	64	5	1
110	95	4	1		30	69	1	1
110	95	5	1		30	69	2	1
110	99	1	1		30	69	3	1
110	99	2	1		30	69	4	1
110	99	3	1		30	69	5	1
110	99	4	1		30	72	1	1
110	99	5	1		30	72	2	1
110	22	1	1		30	72	3	1
110	22	2	1		30	72	4	1
110	22	3	1		30	72	5	0
110	22	4	1		40	4	1	1
110	22	5	1		40	4	2	1
180	30	1	1		40	4	3	1
180	30	2	1		40	4	4	1
180	30	3	1		40	4	5	1
180	30	4	1		40	26	1	1
180	30	5	1		40	26	2	1
180	34	1	1		40	26	3	1
180	34	2	1		40	26	4	1
180	34	3	1		40	26	5	1
180	34	4	1		40	38	1	1
180	34	5	1		40	38	2	1
180	80	1	1		40	38	3	1
180	80	2	1		40	38	4	1
180	80	3	1		40	38	5	1
180	80	4	1		40	44	1	1
180	80	5	1		40	44	2	1
180	90	1	1		40	44	3	1
180	90	2	1		40	44	4	1
180	90	3	1		40	44	5	1
180	90	4	1		40	55	1	1
180	90	5	1		40	55	2	1
180	92	1	1		40	55	3	1
180	92	2	1		40	55	4	1
180	92	3	1		40	55	5	1
180	92	4	1		40	62	1	1
180	92	5	1		40	62	2	1
Bergera koenigii					40	62	3	1
0	215	1	1		40	62	4	1
0	215	2	1		40	62	5	1
0	215	3	1		40	70	1	1
0	215	4	1		40	70	2	1
0	215	5	1		40	70	3	1
0	215	6	1		40	70	4	1
0	223	1	1		40	70	5	1
0	223	2	1		40	75	1	1
0	223	3	1		40	75	2	1
0	223	4	1		40	75	3	1
0	223	5	1		40	75	4	1
0	228	1	1		40	75	5	1
0	228	2	1		40	83	1	1
0	228	3	1		40	83	2	1
0	228	4	1		40	83	3	1
0	228	5	1		40	83	4	1
0	233	1	1		40	83	5	1
0	233	2	1		40	87	1	1
0	233	3	1		40	87	2	1
0	233	4	1		40	87	3	1
0	233	5	1		40	87	4	1
0	236	1	1		40	87	5	1
0	236	2	1		65	10	1	1
0	236	3	1		65	10	2	1
0	236	4	1		65	10	3	1
0	236	5	1		65	10	4	1
0	245	1	1		65	10	5	0
0	245	2	1		65	37	1	1
0	245	3	1		65	37	2	1
0	245	4	1		65	37	3	1
0	245	5	0		65	37	4	1
0	247	1	1		65	37	5	1
0	247	2	1		65	46	1	1
0	247	3	1		65	46	2	1
0	247	4	1		65	46	3	1
0	247	5	1		65	46	4	1
0	251	1	1		65	46	5	1
0	251	2	1		65	61	1	1
0	251	3	1		65	61	2	1
0	251	4	1		65	61	3	1
0	251	5	1		65	61	4	1
5	212	1	1		65	61	5	1
5	212	2	1		65	77	1	1
5	212	3	1		65	77	2	1
5	212	4	1		65	77	3	1
5	212	5	1		65	77	4	1
5	217	1	1		65	77	5	1
5	217	2	1		65	85	1	1
5	217	3	1		65	85	2	1
5	217	4	1		65	85	3	1
5	217	5	0		65	85	4	1
5	219	1	1		65	85	5	1
5	219	2	1		65	90	1	1
5	219	3	1		65	90	2	1
5	219	4	1		65	90	3	1
5	219	5	1		65	90	4	1
5	221	1	1		65	90	5	1
5	221	2	1		65	96	1	1
5	221	3	1		65	96	2	1
5	221	4	1		65	96	3	1
5	221	5	1		65	96	4	1
5	230	1	1		65	106	1	1
5	230	2	1		65	106	2	1
5	230	3	1		65	106	3	1
5	230	4	1		65	106	4	1
5	230	5	1		65	106	5	1
5	231	1	1		65	106	6	0
5	231	2	1		65	113	1	1
5	231	3	1		65	113	2	1
5	231	4	1		65	113	3	1
5	231	5	1		65	113	4	1
5	238	1	1		65	113	5	1
5	238	2	1		95	1	1	1
5	238	3	1		95	1	2	1
5	238	4	1		95	1	3	1
5	238	5	1		95	1	4	1
5	242	1	1		95	1	5	1
5	242	2	1		95	17	1	1
5	242	3	1		95	17	2	1
5	242	4	1		95	17	3	1
5	242	5	1		95	17	4	1
15	214	1	1		95	17	5	1
15	214	2	1		95	29	1	1
15	214	3	1		95	29	2	1
15	214	4	1		95	29	3	1
15	214	5	1		95	29	4	1
15	220	1	1		95	29	5	1
15	220	2	1		95	42	1	1
15	220	3	1		95	42	2	1
15	220	4	1		95	42	3	1
15	220	5	0		95	42	4	1
15	222	1	1		95	42	5	1
15	222	2	1		95	57	1	1
15	222	3	1		95	57	2	1
15	222	4	0		95	57	3	1
15	222	5	0		95	57	4	1
15	225	1	1		95	57	5	0
15	225	2	1		95	80	1	1
15	225	3	1		95	80	2	1
15	225	4	1		95	80	3	1
15	225	5	0		95	80	4	1
15	227	1	1		95	80	5	1
15	227	2	1		95	89	1	1
15	227	3	1		95	89	2	1
15	227	4	1		95	89	3	1
15	227	5	1		95	89	4	1
15	234	1	1		95	89	5	1
15	234	2	1		95	103	1	1
15	234	3	1		95	103	2	1
15	234	4	1		95	103	3	1
15	234	5	1		95	103	4	1
15	240	1	1		95	103	5	1
15	240	2	1		95	110	1	1
15	240	3	1		95	110	2	1
15	240	4	1		95	110	3	1
15	240	5	1		95	110	4	1
15	248	1	1		95	110	5	1
15	248	2	1		170	27	1	1
15	248	3	1		170	27	2	1
15	248	4	1		170	27	3	1
15	248	5	1		170	27	4	1
30	213	1	1		170	27	5	1
30	213	2	1		170	51	1	1
30	213	3	1		170	51	2	1
30	213	4	1		170	51	3	1
30	213	5	1		170	51	4	1
30	218	1	1		170	51	5	1
30	218	2	1		170	51	6	0
30	218	3	1		170	66	1	1
30	218	4	1		170	66	2	1
30	218	5	1		170	66	3	1
30	226	1	1		170	66	4	1
30	226	2	1		170	66	5	1
30	226	3	1		170	81	1	1
30	226	4	1		170	81	2	1
30	226	5	0		170	81	3	1
30	232	1	1		170	81	4	1
30	232	2	1		170	81	5	1
30	232	3	1		170	91	1	1
30	232	4	1		170	91	2	1
30	232	5	1		170	91	3	1
30	235	1	1		170	91	4	1
30	235	2	1		170	91	5	1
30	235	3	1		170	102	1	1
30	235	4	1		170	102	2	1
30	235	5	1		170	102	3	1
30	239	1	1		170	102	4	1
30	239	2	1		170	102	5	1
30	239	3	1		170	108	1	1
30	239	4	1		170	108	2	1
30	239	5	1		170	108	3	1
30	243	1	1		170	108	4	1
30	243	2	1		170	108	5	1
30	243	3	1		Bergera koenigii
30	243	4	1		0	10	1	1
30	243	5	1		0	10	2	1
30	249	1	1		0	10	3	1
30	249	2	1		0	10	4	1
30	249	3	1		0	10	5	1
30	249	4	1		0	12	1	1
30	249	5	1		0	12	2	1
60	216	1	1		0	12	3	1
60	216	2	1		0	12	4	1
60	216	3	1		0	12	5	1
60	216	4	1		0	17	1	1
60	216	5	1		0	17	2	1
60	229	1	1		0	17	3	1
60	229	2	1		0	17	4	1
60	229	3	1		0	17	5	1
60	229	4	1		0	25	1	1
60	229	5	1		0	25	2	1
60	241	1	1		0	25	3	1
60	241	2	1		0	25	4	1
60	241	3	1		0	25	5	1
60	241	4	1		0	42	1	1
60	241	5	1		0	42	2	1
60	246	1	1		0	42	3	1
60	246	2	1		0	42	4	1
60	246	3	1		0	42	5	1
60	246	4	1		0	62	1	1
60	246	5	1		0	62	2	1
95	202	1	1		0	62	3	1
95	202	2	1		0	62	4	1
95	202	3	1		0	62	5	1
95	202	4	1		0	78	1	1
95	202	5	1		0	78	2	1
95	224	1	1		0	78	3	1
95	224	2	1		0	78	4	1
95	224	3	1		0	78	5	1
95	224	4	1		0	86	1	1
95	224	5	1		0	86	2	1
95	237	1	1		0	86	3	1
95	237	2	1		0	86	4	1
95	237	3	1		0	86	5	1
95	237	4	1		0	97	1	1
95	237	5	1		0	97	2	1
95	244	1	1		0	97	3	1
95	244	2	1		0	97	4	1
95	244	3	1		0	97	5	1
95	244	4	1		0	98	1	1
95	244	5	1		0	98	2	1
95	250	1	1		0	98	3	1
95	250	2	1		0	98	4	1
95	250	3	1		0	98	5	1
95	250	4	1		5	22	1	1
95	250	5	1		5	22	2	1
					5	22	3	1
					5	22	4	1
					5	22	5	1
					5	24	1	1
					5	24	2	1
					5	24	3	1
					5	24	4	1
					5	24	5	1
					5	43	1	1
					5	43	2	1
					5	43	3	1
					5	43	4	1
					5	43	5	1
					5	51	1	1
					5	51	2	1
					5	51	3	1
					5	51	4	1
					5	51	5	1
					5	65	1	1
					5	65	2	1
					5	65	3	1
					5	65	4	1
					5	65	5	1
					5	69	1	1
					5	69	2	1
					5	69	3	1
					5	69	4	1
					5	69	5	1
					5	70	1	1
					5	70	2	1
					5	70	3	1
					5	70	4	1
					5	70	5	1
					5	82	1	1
					5	82	2	1
					5	82	3	1
					5	82	4	1
					5	82	5	1
					5	83	1	1
					5	83	2	1
					5	83	3	1
					5	83	4	1
					5	83	5	1
					5	88	1	1
					5	88	2	1
					5	88	3	1
					5	88	4	1
					5	88	5	1
					13	13	1	1
					13	13	2	1
					13	13	3	1
					13	13	4	1
					13	13	5	1
					13	36	1	1
					13	36	2	1
					13	36	3	1
					13	36	4	1
					13	36	5	1
					13	41	1	1
					13	41	2	1
					13	41	3	1
					13	41	4	1
					13	41	5	1
					13	44	1	1
					13	44	2	1
					13	44	3	1
					13	44	4	1
					13	44	5	1
					13	45	1	1
					13	45	2	1
					13	45	3	1
					13	45	4	1
					13	45	5	1
					13	47	1	1
					13	47	2	1
					13	47	3	1
					13	47	4	1
					13	47	5	1
					13	52	1	1
					13	52	2	1
					13	52	3	1
					13	52	4	1
					13	52	5	1
					13	55	1	1
					13	55	2	1
					13	55	3	1
					13	55	4	1
					13	55	5	1
					13	87	1	1
					13	87	2	1
					13	87	3	1
					13	87	4	1
					13	87	5	1
					13	89	1	1
					13	89	2	1
					13	89	3	1
					13	89	4	1
					13	89	5	1
					17	3	1	1
					17	3	2	1
					17	3	3	1
					17	3	4	1
					17	3	5	1
					17	7	1	1
					17	7	2	1
					17	7	3	1
					17	7	4	1
					17	7	5	1
					17	19	1	1
					17	19	2	1
					17	19	3	1
					17	19	4	1
					17	19	5	1
					17	29	1	1
					17	29	2	1
					17	29	3	1
					17	29	4	1
					17	29	5	1
					17	35	1	1
					17	35	2	1
					17	35	3	1
					17	35	4	1
					17	35	5	1
					17	59	1	1
					17	59	2	1
					17	59	3	1
					17	59	4	1
					17	59	5	1
					17	74	1	1
					17	74	2	1
					17	74	3	1
					17	74	4	1
					17	74	5	1
					17	81	1	1
					17	81	2	1
					17	81	3	1
					17	81	4	1
					17	81	5	1
					17	92	1	1
					17	92	2	1
					17	92	3	1
					17	92	4	1
					17	92	5	0
					17	95	1	1
					17	95	2	1
					17	95	3	1
					17	95	4	1
					17	95	5	1
					21	1	1	1
					21	1	2	1
					21	1	3	1
					21	1	4	1
					21	1	5	1
					21	5	1	1
					21	5	2	1
					21	5	3	1
					21	5	4	1
					21	15	1	1
					21	15	2	1
					21	15	3	1
					21	15	4	1
					21	15	5	1
					21	27	1	1
					21	27	2	1
					21	27	3	1
					21	27	4	1
					21	27	5	1
					21	31	1	1
					21	31	2	1
					21	31	3	1
					21	31	4	1
					21	31	5	1
					21	39	1	1
					21	39	2	1
					21	39	3	1
					21	39	4	1
					21	39	5	1
					21	48	1	1
					21	48	2	1
					21	48	3	1
					21	48	4	1
					21	48	5	1
					21	57	1	1
					21	57	2	1
					21	57	3	1
					21	57	4	1
					21	57	5	1
					21	72	1	1
					21	72	2	1
					21	72	3	1
					21	72	4	1
					21	72	5	1
					21	80	1	1
					21	80	2	1
					21	80	3	1
					21	80	4	1
					21	80	5	1
					34	6	1	1
					34	6	2	1
					34	6	3	1
					34	6	4	1
					34	6	5	1
					34	16	1	1
					34	16	2	1
					34	16	3	1
					34	16	4	1
					34	16	5	1
					34	26	1	1
					34	26	2	1
					34	26	3	1
					34	26	4	1
					34	26	5	1
					34	37	1	1
					34	37	2	1
					34	37	3	1
					34	37	4	1
					34	37	5	1
					34	54	1	1
					34	54	2	1
					34	54	3	1
					34	54	4	1
					34	54	5	1
					34	63	1	1
					34	63	2	1
					34	63	3	1
					34	63	4	1
					34	63	5	0
					34	68	1	1
					34	68	2	1
					34	68	3	1
					34	68	4	1
					34	68	5	1
					34	76	1	1
					34	76	2	1
					34	76	3	1
					34	76	4	1
					34	76	5	1
					34	85	1	1
					34	85	2	1
					34	85	3	1
					34	85	4	1
					34	85	5	1
					34	99	1	1
					34	99	2	1
					34	99	3	1
					34	99	4	1
					34	99	5	1
					50	4	1	1
					50	4	2	1
					50	4	3	1
					50	4	4	1
					50	4	5	1
					50	11	1	1
					50	11	2	1
					50	11	3	1
					50	11	4	1
					50	11	5	1
					50	20	1	1
					50	20	2	1
					50	20	3	1
					50	20	4	1
					50	20	5	1
					50	30	1	1
					50	30	2	1
					50	30	3	1
					50	30	4	1
					50	30	5	1
					50	40	1	1
					50	40	2	1
					50	40	3	1
					50	40	4	1
					50	40	5	1
					50	58	1	1
					50	58	2	1
					50	58	3	1
					50	58	4	1
					50	58	5	1
					50	66	1	1
					50	66	2	1
					50	66	3	1
					50	66	4	1
					50	66	5	1
					50	66	6	1
					50	75	1	1
					50	75	2	1
					50	75	3	1
					50	75	4	1
					50	75	5	1
					50	90	1	1
					50	90	2	1
					50	90	3	1
					50	90	4	1
					50	90	5	1
					50	96	1	1
					50	96	2	1
					50	96	3	1
					50	96	4	1
					50	96	5	1
