# Supplementary material for: Early Population Dynamics of “Candidatus Liberibacter asiaticus” in Susceptible and Resistant Genotypes After Inoculation With Infected Diaphorina citri Feeding on Young Shoots
Source: Front Microbiol. 2021 Jun 9;12:683923. doi: 10.3389/fmicb.2021.683923 (PMC8219961; doi:10.3389/fmicb.2021.683923)
Supplement: Supplementary file 3 [file Table_2.XLSX]

## Sheet: PiLas 1
Supplementary Table 2. Data on Ct and log values of ‘Candidatus Liberibacter asiaticus’ from the random stratified sampling that consisted of one of the 5 adult insects from each of three randomly selected plants per new shoots detaching time. Insects were reared on Las-positive plants and confined on the new shoots of Citrus × sinensis, Murraya paniculata and Bergera koenigii during 48 h of inoc…
Experiment replicate 1					Experiment replicate 2
Days after psyllid confinement	Plant number	Cta	Logb		Days after psyllid confinement	Plant number	Cta	Logb
Citrus × sinensis					Citrus × sinensis
0	117	21.5467	5.12886		0	122	18.041	6.14692
0	139	22.2354	4.92886		0	171	20.4619	5.4439
0	168	21.9051	5.02478		0	196	19.9448	5.59405
5	101	19.7858	5.64023		5	117	18.3361	6.06124
5	138	22.7704	4.7735		5	156	16.1429	6.69813
5	169	17.5646	6.28527		5	209	26.95	3.55975
10	102	19.9107	5.60397		10	120	15.3125	6.93927
10	116	18.8751	5.9047		10	160	19.97	5.58674
10	165	19.3626	5.76312		10	205	20.2	5.51995
15	105	20.7311	5.36572		15	186	22.3089	4.90754
15	121	22.6119	4.81952		15	201	19.948	5.59312
15	163	24.4857	4.27538		15	206	26.68	3.63816
25	108	20.9725	5.29563		18	137	17.168	6.40044
25	133	22.4763	4.85893		18	151	19.6615	5.67634
25	167	23.7571	4.48696		18	207	17.8329	6.20735
40	103	19.1856	5.81453		20	140	17.7602	6.22846
40	125	21.2066	5.22763		20	175	18.3854	6.04691
40	166	20.3679	5.47119		20	194	17.9864	6.16279
55	114	19.2124	5.80674		30	118	15.5725	6.86377
55	158	21.9619	5.0083		30	159	18.5889	5.98782
55	161	21.3967	5.17241		30	211	18.9216	5.8912
70	104	19.9983	5.57853		40	121	17.5171	6.29906
70	111	18.176	6.10771		40	157	16.575	6.57265
70	170	19.6011	5.69388		40	208	18.07	6.1385
Murraya paniculata					65	123	17.7701	6.22559
0	3	19.0753	5.84657		65	167	19.3532	5.76586
0	53	18.6949	5.95705		65	210	17.5301	6.29528
0	98	18.0198	6.15309		95	116	16.6666	6.54606
5	6	20.3199	5.48514		95	162	18.9807	5.87402
5	65	17.6806	6.25159		95	188	19.5824	5.6993
5	96	21.6887	5.08763		Murraya paniculata
10	5	18.6975	5.95628		0	2	17.6119	6.27153
10	23	19.3833	5.75712		0	47	17.427	6.32522
10	49	16.6024	6.56469		0	79	19.041	5.85654
15	37	20.6279	5.3957		5	5	17.071	6.42862
15	69	18.0013	6.15845		5	52	18.9032	5.89653
15	86	20.0578	5.56125		5	98	23.2046	4.64741
25	2	21.4399	5.15987		10	9	17.861	6.19919
25	61	20.7649	5.3559		10	59	17.2648	6.37233
25	97	18.9099	5.89461		10	100	19.4763	5.73012
40	4	18.5452	6.0005		15	21	18.107	6.12776
40	60	19.9761	5.58497		15	95	17.7737	6.22455
40	93	22.9282	4.72767		15	114	16.2443	6.66868
55	1	20.1018	5.54847		20	3	19.9815	5.5834
55	8	21.4403	5.15978		20	15	23.4421	4.57846
55	87	19.2156	5.80582		20	84	24.6606	4.22459
70	27	19.4202	5.74641		25	24	16.328	6.64439
70	39	19.9659	5.58793		25	54	18.456	6.02642
70	100	21.49	5.14533		25	115	18.6646	5.96584
95	10	22.5038	4.85092		30	6	17.7432	6.23339
95	15	19.8498	5.62166		30	48	17.4023	6.3324
95	82	19.89	5.60996		30	72	19.352	5.76621
110	7	19.7849	5.64051		40	4	15.3767	6.92063
110	24	21.5476	5.12861		40	55	18.1288	6.12142
110	99	17.8281	6.20875		40	87	21.6191	5.10783
180	22	20.6561	5.38749		65	10	18.507	6.01159
180	90	19.6071	5.69211		65	85	21.0491	5.27337
180	92	21.0926	5.26074		65	113	23.2156	4.64422
Bergera koenigii					95	1	20.9623	5.29857
0	215	17.686	6.25001		95	57	18.255	6.08476
0	245	21.2047	5.22819		95	110	18.4673	6.02314
0	251	20.5271	5.42497		170	27	19.07	5.8481
5	212	18.8619	5.90854		170	91	18.6518	5.96955
5	238	15.5838	6.86048		170	108	20	5.57803
5	242	18.7545	5.93973		Bergera koenigii
15	214	16.5677	6.57478		0	42	18.1459	6.11647
15	234	18.8072	5.92442		0	86	23.9875	4.42007
15	248	18.77	5.93522		0	98	22.5875	4.82662
30	213	16.289	6.6557		5	22	17.4785	6.31026
30	235	16.9168	6.47339		5	43	20.1255	5.54159
30	249	19.6857	5.66929		5	51	19.4784	5.7295
60	216	17.2078	6.38889		13	44	21.9875	5.00087
60	241	20.2517	5.50494		13	55	19.4578	5.73547
60	246	24.0393	4.40501		13	89	21.4578	5.15467
95	202	16.9647	6.45949		17	7	19.5487	5.70907
95	237	20.0053	5.5765		17	29	18.4513	6.02778
95	250	16.6904	6.53914		17	74	20.7845	5.35021
					21	1	21.6599	5.096
					21	27	19.4513	5.73738
					21	72	21.146	5.24524
					34	26	19.4786	5.72945
					34	54	22.4785	4.85827
					34	76	19.7895	5.63915
					50	11	18.4987	6.01399
					50	30	19.1459	5.82607
					50	75	18.6599	5.96721
aCt: Cycle threshold.
bLog: Las titer in log10 of amplicon copies per gram of insect tissue estimated based on a standard curve as described by Lopes et al., 2013.
