# Supplementary material for: Early Population Dynamics of “Candidatus Liberibacter asiaticus” in Susceptible and Resistant Genotypes After Inoculation With Infected Diaphorina citri Feeding on Young Shoots
Source: Front Microbiol. 2021 Jun 9;12:683923. doi: 10.3389/fmicb.2021.683923 (PMC8219961; doi:10.3389/fmicb.2021.683923)
Supplement: Supplementary file 4 [file Table_3.XLSX]

## Sheet: qPCR_time course
Supplementary Table 3. Data on Ct and log values of ‘Candidatus Liberibacter asiaticus’ over time in each new shoots of Citrus x sinensis, Murraya paniculata and Bergera koenigii following a 48 h period of Diaphorina citri confinement in experiment replicates 1 and 2 as determined through detection of the 16S rDNA by qPCR.
Experiment replicate 1					Experiment replicate 2
Days after psyllid confinement	Plant number	Cta	Logb		Days after psyllid confinement	Plant number	Cta	Logb
Citrus x sinensis					Citrus x sinensis
0	117	32.1419	2.75266		0	122	30.0802	3.37076
0	117	30.2662	3.31499		0	122	30.1419	3.35227
0	117	31.5463	2.93122		0	122	30.1352	3.35427
0	124	33.0925	2.46768		0	127	29.3901	3.57765
0	124	31.0048	3.09358		0	127	29.5658	3.52497
0	124	32.8647	2.53597		0	127	29.4075	3.57245
0	130	32.3032	2.70431		0	136	34.5117	2.04219
0	130	28.9316	3.71511		0	136	34.3621	2.08704
0	130	30.8124	3.15124		0	136	34.402	2.0751
0	134	33.3492	2.39071		0	139	33.0215	2.48897
0	134	30.5929	3.21706		0	139	33.2022	2.43479
0	134	31.925	2.81768		0	139	34.3295	2.09684
0	139	33.3297	2.39656		0	147	31.8812	2.83082
0	139	31.3734	2.98305		0	147	32.8383	2.54389
0	139	32.285	2.70977		0	147	31.8634	2.83617
0	145	35.0468	1.88179		0	150	33.8852	2.23003
0	145	32.6187	2.60972		0	150	32.9708	2.50416
0	145	33.7626	2.26678		0	150	33.3852	2.37993
0	152	33.0334	2.48541		0	171	33.9392	2.21383
0	152	30.7841	3.15975		0	171	33.1471	2.4513
0	152	32.1431	2.75232		0	171	33.7201	2.27953
0	156	24.9867	4.8978		0	183	35.0433	1.88282
0	156	23.0928	5.46559		0	183	34.5805	2.02156
0	156	23.809	5.25086		0	183	33.8562	2.23871
0	162	30.5051	3.24339		0	187	33.3702	2.38441
0	162	28.6201	3.80851		0	187	nd	nd
0	162	29.5831	3.5198		0	187	35.8115	1.65252
0	168	32.87	2.53438		0	196	32.1175	2.75999
0	168	31.3289	2.99639		0	196	32.3925	2.67753
0	168	31.8583	2.83771		0	196	31.8971	2.82607
5	101	ndc	nd		5	117	34.3129	2.1018
5	101	34.8597	1.93788		5	117	nd	nd
5	101	nd	nd		5	117	36.0488	1.58137
5	107	nd	nd		5	131	nd	nd
5	107	34.974	1.9036		5	131	nd	nd
5	107	34.0651	2.17611		5	131	nd	nd
5	112	nd	nd		5	138	nd	0
5	112	34.1168	2.1606		5	138	nd	nd
5	112	34.2573	2.11848		5	138	nd	nd
5	122	34.6765	1.99279		5	141	32.0938	2.76708
5	122	31.9652	2.80565		5	141	32.3552	2.68871
5	122	32.6007	2.61512		5	141	33.1988	2.4358
5	127	35.7813	1.66158		5	145	34.203	2.13475
5	127	32.8064	2.55345		5	145	34.7579	1.96839
5	127	33.1609	2.44716		5	145	35.9937	1.5979
5	138	nd	nd		5	153	34.632	2.00615
5	138	34.5947	2.01732		5	153	35.1595	1.84801
5	138	33.9843	2.20031		5	153	nd	nd
5	150	nd	nd		5	156	nd	nd
5	150	nd	nd		5	156	35.1484	1.85133
5	150	nd	nd		5	156	34.5309	2.03644
5	159	35.5155	1.74127		5	166	nd	nd
5	159	33.1797	2.44152		5	166	nd	nd
5	159	32.8324	2.54566		5	166	nd	nd
5	164	35.8344	1.64565		5	199	nd	nd
5	164	35.2371	1.82474		5	199	nd	nd
5	164	nd	nd		5	199	nd	nd
5	169	34.2113	2.13225		5	209	nd	nd
5	169	31.5167	2.94011		5	209	nd	nd
5	169	33.0078	2.49308		5	209	nd	nd
10	102	nd	nd		10	120	nd	nd
10	102	nd	nd		10	120	nd	nd
10	102	nd	nd		10	120	nd	nd
10	110	nd	nd		10	125	35.6576	1.69866
10	110	35.1515	1.85039		10	125	35.158	1.84845
10	110	nd	nd		10	125	nd	nd
10	116	nd	nd		10	133	nd	nd
10	116	nd	nd		10	133	nd	nd
10	116	nd	nd		10	133	nd	nd
10	126	35.4016	1.7754		10	134	36.0114	1.5926
10	126	32.9618	2.50687		10	134	35.7328	1.67613
10	126	33.3885	2.37894		10	134	nd	nd
10	129	nd	nd		10	143	nd	nd
10	129	35.0938	1.86767		10	143	nd	nd
10	129	nd	nd		10	143	nd	nd
10	136	nd	nd		10	160	nd	nd
10	136	32.649	2.60064		10	160	nd	nd
10	136	33.3197	2.39955		10	160	nd	nd
10	140	34.9449	1.91233		10	168	nd	nd
10	140	32.9964	2.49648		10	168	nd	nd
10	140	33.6655	2.2959		10	168	nd	nd
10	144	nd	nd		10	172	nd	nd
10	144	nd	nd		10	172	nd	nd
10	144	nd	nd		10	172	nd	nd
10	148	35.8104	1.65284		10	193	33.3398	2.39354
10	148	35.9607	1.6078		10	193	32.6084	2.61282
10	148	nd	nd		10	193	33.2182	2.43
10	165	nd	nd		10	205	nd	nd
10	165	nd	nd		10	205	nd	nd
10	165	nd	nd		10	205	nd	nd
15	105	nd	nd		15	126	nd	nd
15	105	35.4623	1.75721		15	126	32.359	2.68758
15	105	34.898	1.92639		15	126	31.9376	2.81392
15	115	nd	nd		15	128	nd	nd
15	115	35.3708	1.78464		15	128	nd	nd
15	115	34.8672	1.93563		15	128	nd	nd
15	120	nd	nd		15	129	32.0117	2.7917
15	120	nd	nd		15	129	30.3139	3.3007
15	120	nd	nd		15	129	30.557	3.22783
15	121	nd	nd		15	174	nd	nd
15	121	nd	nd		15	174	35.2586	1.81829
15	121	nd	nd		15	174	nd	nd
15	128	nd	nd		15	176	nd	nd
15	128	nd	nd		15	176	nd	nd
15	128	nd	nd		15	176	nd	nd
15	137	34.1196	2.15976		15	180	nd	nd
15	137	31.973	2.8033		15	180	35.6114	1.71251
15	137	33.1579	2.44808		15	180	nd	nd
15	142	29.0486	3.68003		15	186	nd	nd
15	142	27.0123	4.29052		15	186	nd	nd
15	142	27.5433	4.13132		15	186	nd	nd
15	147	nd	nd		15	190	nd	nd
15	147	34.2142	2.13138		15	190	34.186	2.13985
15	147	nd	nd		15	190	nd	nd
15	153	nd	nd		15	201	34.6089	2.01305
15	153	nd	nd		15	201	34.7613	1.96737
15	153	nd	nd		15	201	35.3983	1.77639
15	163	nd	nd		15	206	nd	nd
15	163	35.1953	1.83726		15	206	nd	nd
15	163	35.9178	1.62066		15	206	nd	nd
25	108	25.8071	4.65185		18	137	nd	nd
25	108	23.9888	5.19698		18	137	33.8763	2.2327
25	108	24.9357	4.91308		18	137	35.3078	1.80354
25	119	28.602	3.81394		18	151	35.5011	1.74557
25	119	26.5648	4.42467		18	151	34.3636	2.08661
25	119	27.6886	4.08775		18	151	34.2704	2.11454
25	123	30.7898	3.15803		18	161	32.2448	2.7218
25	123	31.2475	3.0208		18	161	30.2838	3.30971
25	123	32.2483	2.72076		18	161	30.9229	3.11812
25	132	29.5513	3.52934		18	173	nd	nd
25	132	27.7044	4.08304		18	173	nd	nd
25	132	27.9536	4.00831		18	173	nd	nd
25	133	28.0622	3.97575		18	179	30.3482	3.29042
25	133	26.6183	4.40865		18	179	28.104	3.96323
25	133	26.6776	4.39085		18	179	28.8522	3.73891
25	141	nd	nd		18	184	nd	nd
25	141	35.9764	1.60309		18	184	nd	nd
25	141	nd	nd		18	184	nd	nd
25	143	30.7805	3.16081		18	195	nd	nd
25	143	28.9099	3.72162		18	195	nd	nd
25	143	29.1362	3.65377		18	195	nd	nd
25	154	29.301	3.60437		18	197	31.2	3.03505
25	154	27.9236	4.01731		18	197	33.1413	2.45305
25	154	27.7689	4.0637		18	197	33.9452	2.21203
25	157	30.0568	3.37779		18	203	nd	nd
25	157	28.5539	3.82834		18	203	nd	nd
25	157	28.4237	3.86739		18	203	nd	nd
25	167	nd	nd		18	207	32.8884	2.52886
25	167	35.3175	1.80063		18	207	30.8046	3.15359
25	167	35.3753	1.78329		18	207	31.5297	2.9362
40	103	23.9005	5.22344		20	119	33.1045	2.46407
40	103	23.0393	5.48162		20	119	31.8218	2.84863
40	103	23.0624	5.47471		20	119	31.9918	2.79765
40	113	nd	nd		20	132	nd	nd
40	113	nd	nd		20	132	nd	nd
40	113	nd	nd		20	132	nd	nd
40	118	23.2785	5.4099		20	140	30.7811	3.16064
40	118	22.1555	5.74659		20	140	29.069	3.67391
40	118	22.1282	5.75477		20	140	29.3115	3.60123
40	125	22.9712	5.50206		20	148	31.0273	3.08683
40	125	24.5	5.04371		20	148	29.6043	3.51343
40	125	24.6	5.01373		20	148	29.6945	3.48639
40	131	24.8059	4.952		20	155	nd	nd
40	131	23.7506	5.26837		20	155	nd	nd
40	131	23.8346	5.24319		20	155	35.1984	1.83634
40	135	26.6001	4.4141		20	164	nd	nd
40	135	25.516	4.7391		20	164	nd	nd
40	135	25.4897	4.74701		20	164	nd	nd
40	146	24.0063	5.19173		20	175	nd	nd
40	146	24.2	5.13365		20	175	nd	nd
40	146	24.1	5.16363		20	175	nd	nd
40	151	23.2896	5.40658		20	181	nd	nd
40	151	23.3	5.40347		20	181	nd	nd
40	151	23.4	5.37349		20	181	nd	nd
40	160	26.4525	4.45835		20	189	31.6211	2.90879
40	160	25.5234	4.73688		20	189	30.7003	3.18485
40	160	25.5309	4.73465		20	189	30.7549	3.1685
40	166	25.303	4.80296		20	194	nd	nd
40	166	24.4795	5.04984		20	194	nd	nd
40	166	24.3926	5.07591		20	194	nd	nd
55	114	34.8304	1.94666		30	118	26.9	4.32419
55	114	34.5558	2.02899		30	118	25.8684	4.63346
55	114	35.0364	1.88489		30	118	25.9518	4.60846
55	149	25.3079	4.8015		30	130	25.5854	4.71831
55	149	25.5307	4.7347		30	130	25.9	4.62399
55	149	25.5212	4.73754		30	130	28.9	3.72459
55	155	23.507	5.34141		30	144	25.5588	4.72629
55	155	22.6998	5.58342		30	144	25.0697	4.87291
55	155	22.6756	5.59067		30	144	25.0804	4.86971
55	158	24.5	5.04371		30	152	27.7389	4.07268
55	158	25	4.89381		30	152	24.7612	4.9654
55	158	26	4.59401		30	152	24.7935	4.95572
55	161	23.4	5.37349		30	159	28.3665	3.88453
55	161	29	3.69461		30	159	27.4999	4.14435
55	161	29.5	3.54471		30	159	27.7376	4.07307
70	104	23.9742	5.20134		30	169	nd	nd
70	104	23	5.49341		30	169	nd	nd
70	104	22	5.79321		30	169	nd	nd
70	106	24.8365	4.94283		30	185	28.616	3.80972
70	106	26.0062	4.59216		30	185	27.8046	4.053
70	106	26.2092	4.53129		30	185	28.0603	3.97633
70	109	23.643	5.30064		30	192	nd	nd
70	109	22.8143	5.5491		30	192	28.3314	3.89505
70	109	22.6455	5.59968		30	192	28.5895	3.81769
70	111	25.3727	4.78207		30	204	nd	nd
70	111	24.1292	5.15489		30	204	nd	nd
70	111	24.3803	5.0796		30	204	nd	nd
70	170	29.69	3.48775		30	211	34.8202	1.94971
70	170	31.016	3.09021		30	211	nd	nd
70	170	30.4816	3.25042		30	211	nd	nd
Murraya paniculata					40	121	23.6976	5.28427
0	3	34.4533	2.05971		40	121	25.4019	4.77333
0	3	34.4606	2.05753		40	121	25.3778	4.78055
0	3	35.1106	1.86266		40	135	20.8015	6.15251
0	20	32.9207	2.51918		40	135	22.8424	5.54064
0	20	32.0043	2.79392		40	135	23.1234	5.4564
0	20	32.0358	2.78447		40	142	23.3406	5.3913
0	26	34.6336	2.00566		40	142	25.3096	4.80098
0	26	32.0338	2.78508		40	142	25.5644	4.72459
0	26	33.468	2.3551		40	149	22.7995	5.55351
0	40	33.9349	2.21512		40	149	24.4244	5.06638
0	40	31.7607	2.86694		40	149	24.61	5.01074
0	40	32.5124	2.64158		40	157	25.1154	4.85922
0	53	33.4229	2.36862		40	157	26.4545	4.45774
0	53	30.9077	3.12269		40	157	26.4568	4.45705
0	53	31.8705	2.83402		40	165	26.8044	4.35286
0	62	33.4083	2.373		40	165	28.9268	3.71656
0	62	31.0927	3.06722		40	165	28.9574	3.70739
0	62	32.2069	2.73319		40	177	35.2516	1.82039
0	68	32.8441	2.54214		40	177	nd	nd
0	68	30.8803	3.13089		40	177	nd	nd
0	68	31.882	2.83057		40	182	25.6	4.71393
0	83	31.83	2.84616		40	182	25.4	4.77389
0	83	30.5109	3.24164		40	182	23.3	5.40347
0	83	30.6743	3.19265		40	191	23.8554	5.23697
0	89	33.3774	2.38225		40	191	23.1	5.46343
0	89	31.9818	2.80066		40	191	23.5	5.34351
0	89	32.2293	2.72646		40	208	33.7593	2.26776
0	98	32.7271	2.57721		40	208	36.0348	1.58559
0	98	31.3347	2.99466		40	208	nd	nd
0	98	32.0865	2.76927		65	123	21.9	5.82319
5	6	nd	nd		65	123	21.4655	5.95345
5	6	34.4624	2.05698		65	123	21.6884	5.88663
5	6	nd	nd		65	124	23.9	5.22359
5	12	nd	nd		65	124	23.5504	5.32839
5	12	nd	nd		65	124	23.6224	5.30681
5	12	nd	nd		65	146	23.9	5.22359
5	18	33.9043	2.2243		65	146	23.8	5.25357
5	18	31.2144	3.03073		65	146	23.7	5.28355
5	18	32.4531	2.65938		65	158	26.2336	4.52399
5	31	nd	nd		65	158	26.4	4.47409
5	31	32.2835	2.71023		65	158	26.1	4.56403
5	31	34.6386	2.00417		65	163	32.9127	2.52157
5	46	nd	nd		65	163	33.545	2.33202
5	46	35.1499	1.85086		65	163	33.1666	2.44546
5	46	35.7948	1.65752		65	167	24.1	5.16363
5	56	nd	nd		65	167	23.4	5.37349
5	56	35.87	1.63498		65	167	23.5	5.34351
5	56	35.8695	1.63515		65	178	35.9149	1.62153
5	65	35.4479	1.76154		65	178	nd	nd
5	65	35.3014	1.80544		65	178	nd	nd
5	65	35.2303	1.82676		65	198	23.9	5.22359
5	71	34.9547	1.90938		65	198	24.5	5.04371
5	71	32.6581	2.59791		65	198	24.1	5.16363
5	71	34.0312	2.18625		65	200	23.9137	5.21948
5	75	35.4629	1.75703		65	200	23.4325	5.36375
5	75	34.7108	1.98252		65	200	24.9	4.92379
5	75	34.7785	1.96222		65	210	25.9	4.62399
5	96	34.4352	2.06515		65	210	25.0012	4.89344
5	96	32.9185	2.51983		65	210	24.8904	4.92667
5	96	34.2302	2.1266		95	116	21.6292	5.90437
10	5	34.8387	1.94417		95	116	22.0657	5.77352
10	5	32.6308	2.60611		95	116	21.9247	5.81578
10	5	33.0097	2.4925		95	154	26.8	4.35417
10	9	35.5783	1.72243		95	154	26.8	4.35417
10	9	32.6166	2.61035		95	154	26.9	4.32419
10	9	34.2553	2.11908		95	162	25.3669	4.78382
10	14	35.2498	1.82091		95	162	28.0939	3.96626
10	14	33.6663	2.29565		95	162	27.9863	3.9985
10	14	34.9689	1.90513		95	170	28.257	3.91735
10	16	nd	nd		95	170	27.1	4.26423
10	16	nd	nd		95	170	26.8	4.35417
10	16	nd	nd		95	188	nd	nd
10	23	nd	nd		95	188	nd	nd
10	23	nd	nd		95	188	nd	0
10	23	nd	nd		Murraya paniculata
10	29	nd	nd		0	2	30.0533	3.37883
10	29	nd	nd		0	2	32.3342	2.69501
10	29	34.5561	2.02889		0	2	31.8244	2.84786
10	33	nd	0		0	11	30.3997	3.27498
10	33	nd	nd		0	11	31.7959	2.8564
10	33	nd	nd		0	11	31.8014	2.85474
10	41	nd	nd		0	18	28.2222	3.92779
10	41	32.3776	2.68201		0	18	28.964	3.70539
10	41	32.9178	2.52006		0	18	29.3012	3.60432
10	55	nd	nd		0	22	29.0098	3.69166
10	55	nd	nd		0	22	29.8962	3.42594
10	55	34.2159	2.13089		0	22	30.1334	3.35483
10	49	nd	nd		0	31	32.3562	2.68841
10	49	nd	nd		0	31	31.8292	2.84641
10	49	34.6806	1.99157		0	31	32.3007	2.70507
15	37	35.6989	1.68629		0	34	33.2317	2.42593
15	37	32.4896	2.64844		0	34	33.9483	2.21111
15	37	33.0564	2.4785		0	34	32.8019	2.5548
15	38	33.0639	2.47624		0	47	33.1393	2.45366
15	38	31.3038	3.00393		0	47	33.3356	2.39478
15	38	31.9206	2.819		0	47	32.9429	2.51251
15	44	nd	nd		0	68	32.9123	2.52171
15	44	nd	nd		0	68	33.0352	2.48487
15	44	nd	nd		0	68	33.3825	2.38072
15	51	34.7247	1.97835		0	74	29.3053	3.60308
15	51	32.3464	2.69136		0	74	29.1302	3.65558
15	51	33.9776	2.20233		0	74	29.0242	3.68736
15	58	35.1359	1.85506		0	79	29.6418	3.50221
15	58	31.5435	2.93207		0	79	29.3808	3.58044
15	58	31.9678	2.80485		0	79	29.4847	3.5493
15	64	nd	nd		5	5	33.3048	2.40404
15	64	nd	nd		5	5	32.7297	2.57643
15	64	35.1228	1.85898		5	5	33.7543	2.26927
15	69	33.9015	2.22513		5	13	35.4039	1.77471
15	69	32.09	2.76822		5	13	nd	nd
15	69	33.1313	2.45604		5	13	nd	nd
15	74	nd	0		5	20	28.7922	3.75692
15	74	nd	nd		5	20	29.324	3.59747
15	74	nd	0		5	20	30.4619	3.25635
15	79	31.6824	2.89042		5	25	31.9182	2.81974
15	79	29.5189	3.53905		5	25	32.0322	2.78555
15	79	29.7758	3.46203		5	25	32.6129	2.61146
15	86	31.6921	2.88752		5	28	32.2845	2.70992
15	86	29.0813	3.67024		5	28	32.3393	2.6935
15	86	29.9387	3.41319		5	28	33.6675	2.29529
25	2	33.484	2.3503		5	36	32.1543	2.74896
25	2	31.3809	2.98081		5	36	32.2697	2.71435
25	2	31.7666	2.86518		5	36	33.7254	2.27792
25	11	30.0321	3.38517		5	40	33.8351	2.24504
25	11	27.3778	4.18095		5	40	33.4596	2.35762
25	11	28.5004	3.84439		5	40	34.8987	1.92618
25	19	30.9226	3.11823		5	52	35.6463	1.70204
25	19	29.0098	3.69166		5	52	nd	nd
25	19	29.9285	3.41623		5	52	35.3514	1.79045
25	36	31.8546	2.83879		5	88	nd	nd
25	36	29.8028	3.45392		5	88	34.6659	1.99596
25	36	30.4949	3.24645		5	88	35.1331	1.85592
25	54	30.3959	3.27612		5	98	nd	nd
25	54	28.2092	3.9317		5	98	35.7041	1.68472
25	54	29.2655	3.61501		5	98	nd	nd
25	61	31.7175	2.87989		10	9	33.2344	2.42514
25	61	28.7132	3.78058		10	9	32.5958	2.61658
25	61	29.1432	3.65167		10	9	32.4365	2.66435
25	77	33.8262	2.24772		10	16	nd	nd
25	77	32.7665	2.56543		10	16	35.3518	1.79034
25	77	33.6405	2.30339		10	16	35.3676	1.7856
25	84	32.0053	2.79361		10	19	33.7217	2.27904
25	84	29.9741	3.40257		10	19	32.8981	2.52595
25	84	30.3615	3.28642		10	19	34.9666	1.90582
25	94	30.1431	3.35192		10	30	nd	nd
25	94	28.2405	3.92231		10	30	nd	nd
25	94	28.7257	3.77683		10	30	nd	nd
25	97	31.8371	2.84405		10	43	35.7275	1.67771
25	97	29.3211	3.59834		10	43	35.2537	1.81975
25	97	29.8946	3.4264		10	43	34.2172	2.1305
40	4	30.7771	3.16183		10	59	33.5046	2.34414
40	4	29.1406	3.65247		10	59	32.9932	2.49743
40	4	29.5264	3.53681		10	59	33.1687	2.44485
40	25	nd	nd		10	76	34.484	2.05051
40	25	nd	nd		10	76	35.3562	1.78901
40	25	nd	nd		10	76	35.9874	1.59979
40	32	32.3788	2.68165		10	82	35.8218	1.64944
40	32	32.579	2.62162		10	82	nd	nd
40	32	32.061	2.77693		10	82	35.4482	1.76145
40	35	30.0329	3.38495		10	93	34.1374	2.15442
40	35	29.3323	3.59499		10	93	33.4278	2.36715
40	35	29.3049	3.6032		10	93	33.3699	2.38452
40	43	31.7758	2.86242		10	100	34.77	1.96478
40	43	31.0217	3.0885		10	100	33.0822	2.47076
40	43	30.9299	3.11603		10	100	34.3985	2.07615
40	48	nd	nd		15	21	34.1508	2.1504
40	48	nd	nd		15	21	35.0034	1.8948
40	48	35.121	1.85954		15	21	35.266	1.81606
40	60	30.1647	3.34542		15	56	nd	nd
40	60	29.4597	3.55679		15	56	nd	nd
40	60	29.4739	3.55253		15	56	nd	nd
40	67	30.3598	3.28694		15	58	32.859	2.53767
40	67	29.7223	3.47806		15	58	32.7205	2.57921
40	67	29.5388	3.53308		15	58	32.8739	2.53321
40	73	33.1731	2.44352		15	65	31.9474	2.81098
40	73	33.0098	2.49247		15	65	32.3983	2.67579
40	73	32.9127	2.5216		15	65	32.2709	2.714
40	93	29.3913	3.57729		15	94	nd	nd
40	93	29.1758	3.6419		15	94	33.4428	2.36266
40	93	29.3092	3.6019		15	94	33.5958	2.31677
55	1	32.5352	2.63476		15	95	33.9927	2.19779
55	1	31.5532	2.92917		15	95	32.8867	2.52939
55	1	32.0331	2.78528		15	95	32.9087	2.52278
55	8	31.8766	2.8322		15	99	31.2066	3.03307
55	8	31.6562	2.89829		15	99	30.8422	3.14232
55	8	31.121	3.05874		15	99	31.0998	3.0651
55	13	31.9385	2.81365		15	109	35.5057	1.74419
55	13	31.9966	2.79623		15	109	35.5659	1.72614
55	13	31.3748	2.98263		15	109	nd	nd
55	17	30.2697	3.31396		15	111	33.3513	2.3901
55	17	29.7924	3.45705		15	111	31.2244	3.02775
55	17	29.8387	3.44317		15	111	31.8338	2.84504
55	28	31.8727	2.83337		15	114	nd	0
55	28	30.4043	3.27361		15	114	35.1397	1.85394
55	28	30.5755	3.22229		15	114	35.6756	1.69325
55	42	32.758	2.56795		20	3	nd	nd
55	42	31.8345	2.84481		20	3	32.5552	2.62876
55	42	31.8622	2.83653		20	3	33.6142	2.31128
55	45	30.0478	3.38049		20	15	32.7501	2.57032
55	45	29.2439	3.62149		20	15	31.5465	2.93118
55	45	29.5323	3.53501		20	15	31.6798	2.8912
55	50	33.1594	2.44761		20	32	31.4052	2.97353
55	50	32.312	2.70167		20	32	30.7228	3.17813
55	50	32.7954	2.55674		20	32	30.9696	3.10412
55	76	34.0096	2.19274		20	45	34.9087	1.92318
55	76	32.6323	2.60566		20	45	34.507	2.04362
55	76	31.7417	2.87264		20	45	33.6112	2.31216
55	87	31.3287	2.99646		20	49	35.5339	1.73574
55	87	30.2747	3.31246		20	49	32.3101	2.70224
55	87	30.0329	3.38495		20	49	32.5083	2.64282
70	27	30.713	3.18105		20	63	30.1123	3.36114
70	27	29.4246	3.56731		20	63	29.9158	3.42004
70	27	29.1556	3.64796		20	63	29.9962	3.39595
70	39	31.099	3.06533		20	78	33.4881	2.34909
70	39	29.3904	3.57756		20	78	32.2284	2.72674
70	39	29.438	3.56329		20	78	32.3032	2.70431
70	52	31.3767	2.98207		20	84	34.2709	2.11441
70	52	30.5619	3.22635		20	84	33.929	2.21689
70	52	30.6461	3.20112		20	84	34.6044	2.01442
70	57	31.9726	2.80342		20	97	nd	nd
70	57	31.2226	3.02828		20	97	nd	nd
70	57	31.529	2.93641		20	97	35.9685	1.60545
70	63	30.058	3.37742		20	104	nd	nd
70	63	30.3131	3.30095		20	104	35.7125	1.68219
70	63	30.2961	3.30605		20	104	nd	nd
70	66	31.6765	2.89219		25	24	32.1661	2.74542
70	66	30.5732	3.22296		25	24	30.5525	3.22918
70	66	30.6458	3.20119		25	24	30.8723	3.13329
70	72	33.1336	2.45536		25	33	nd	nd
70	72	31.938	2.81381		25	33	nd	nd
70	72	31.9826	2.80043		25	33	nd	nd
70	85	nd	nd		25	41	29.5573	3.52753
70	85	nd	nd		25	41	28.2907	3.90726
70	85	nd	nd		25	41	28.2126	3.93068
70	91	34.9085	1.92324		25	53	32.9147	2.52097
70	91	33.5013	2.34511		25	53	35.6804	1.69183
70	91	32.8645	2.53602		25	53	nd	nd
70	100	33.2747	2.41305		25	54	33.5112	2.34215
70	100	31.5082	2.94265		25	54	34.636	2.00495
70	100	31.4225	2.96836		25	54	33.7157	2.28085
95	10	30.8156	3.15029		25	73	32.5875	2.61908
95	10	29.4896	3.54782		25	73	32.6632	2.59638
95	10	29.2854	3.60904		25	73	35.1788	1.84221
95	15	35.2532	1.8199		25	101	32.1927	2.73745
95	15	32.9136	2.52132		25	101	35.4471	1.76178
95	15	32.9531	2.50948		25	101	33.9217	2.2191
95	21	31.4827	2.95031		25	105	nd	nd
95	21	30.3941	3.27666		25	105	nd	nd
95	21	30.6294	3.2061		25	105	nd	nd
95	47	nd	nd		25	112	nd	nd
95	47	33.8665	2.23562		25	112	31.4958	2.94636
95	47	33.1408	2.45319		25	112	31.383	2.98018
95	59	nd	nd		25	115	33.5495	2.33067
95	59	35.4342	1.76562		25	115	29.7028	3.4839
95	59	nd	nd		25	115	29.8114	3.45135
95	70	32.4992	2.64555		30	6	29.1659	3.64486
95	70	31.0807	3.07081		30	6	27.2582	4.21679
95	70	30.7685	3.16442		30	6	27.4167	4.16927
95	82	35.9905	1.59885		30	8	26	4.59401
95	82	34.3278	2.09734		30	8	25.994	4.59579
95	82	33.2095	2.43259		30	8	26.1789	4.54038
110	7	33.2	2.43545		30	12	29.2918	3.60712
110	7	34.5176	2.04043		30	12	30.1	3.36483
110	7	33.3901	2.37845		30	12	30.4	3.27489
110	24	32.1592	2.74748		30	23	29.0917	3.66711
110	24	30.7098	3.182		30	23	27.9306	4.01521
110	24	30.257	3.31776		30	23	28.0821	3.9698
110	78	32.6235	2.60829		30	35	30	3.39481
110	78	31.511	2.9418		30	35	27.0032	4.29324
110	78	31.2285	3.02652		30	35	27.2393	4.22248
110	81	31.8713	2.83378		30	48	33.0551	2.47888
110	81	30.4524	3.25918		30	48	nd	nd
110	81	30.3944	3.27658		30	48	nd	nd
110	88	nd	nd		30	60	31.5641	2.9259
110	88	nd	nd		30	60	33.1772	2.4423
110	88	35.3077	1.80357		30	60	32.8658	2.53563
110	95	nd	nd		30	64	30.7123	3.18128
110	95	35.0548	1.87939		30	64	29.8584	3.43727
110	95	33.5921	2.3179		30	64	29.9269	3.41672
110	99	31.4404	2.96297		30	69	29.9178	3.41945
110	99	30.3888	3.27823		30	69	28.1554	3.94782
110	99	31.5896	2.91825		30	69	28.3226	3.89771
180	22	nd	nd		30	72	26.2538	4.51792
180	22	nd	nd		30	72	29.9224	3.41807
180	22	nd	nd		30	72	29.834	3.44457
180	30	34.8888	1.92916		40	4	30.173	3.34294
180	30	35	1.89581		40	4	30.5015	3.24445
180	30	36	1.59601		40	4	31.0091	3.09227
180	34	nd	nd		40	26	32.2089	2.73258
180	34	35.2	1.83585		40	26	34.5323	2.03602
180	34	nd	nd		40	26	34.2838	2.11053
180	80	33.2128	2.43161		40	38	27.9442	4.01115
180	80	32.1	2.76523		40	38	29.3797	3.58076
180	80	33.3	2.40547		40	38	29.368	3.58429
180	90	32.7148	2.58091		40	44	31.4403	2.96301
180	90	32.6	2.61533		40	44	31.1824	3.04033
180	90	33.4	2.37549		40	44	31.5303	2.93601
180	92	nd	nd		40	55	30.8873	3.1288
180	92	nd	nd		40	55	30.9987	3.09541
180	92	35.9	1.62599		40	55	31.5605	2.92697
Bergera koenigii					40	62	29.8947	3.42637
0	215	25.7783	4.66049		40	62	31.0646	3.07566
0	215	27.9897	3.9975		40	62	31.3062	3.00322
0	215	31.823	2.84826		40	70	29.2663	3.61478
0	223	34.5207	2.03951		40	70	30.0308	3.38558
0	223	34.7912	1.95841		40	70	30.5146	3.24054
0	223	34.6946	1.98736		40	75	29.6713	3.49335
0	228	26.1607	4.54582		40	75	31.127	3.05692
0	228	28.0641	3.9752		40	75	31.1917	3.03754
0	228	33.637	2.30442		40	83	27.0721	4.27259
0	233	30.5506	3.22973		40	83	28.8039	3.7534
0	233	30.2045	3.33349		40	83	28.7829	3.7597
0	233	30.7246	3.17757		40	87	28.815	3.75006
0	236	27.8695	4.03354		40	87	30.6833	3.18995
0	236	28.4143	3.8702		40	87	30.4336	3.26481
0	236	29.0292	3.68585		65	10	nd	nd
0	245	32.6034	2.61431		65	10	nd	nd
0	245	31.7869	2.85908		65	10	nd	nd
0	245	32.3831	2.68034		65	37	31.2832	3.01009
0	247	33.5333	2.33551		65	37	31.9856	2.79951
0	247	34.9676	1.90552		65	37	32.0389	2.78355
0	247	35.2267	1.82785		65	46	29.2695	3.6138
0	251	32.0056	2.79353		65	46	31.0992	3.06526
0	251	32.6521	2.5997		65	46	30.9545	3.10866
0	251	32.9696	2.50453		65	61	29.1433	3.65165
5	212	33.495	2.34701		65	61	30.6752	3.19237
5	212	35.5942	1.71766		65	61	31.5031	2.94418
5	212	nd	nd		65	77	29.3288	3.59603
5	217	30.9666	3.10503		65	77	31.9945	2.79686
5	217	33.5025	2.34477		65	77	33.059	2.47772
5	217	33.8991	2.22585		65	85	31.7101	2.88212
5	219	35.9836	1.60093		65	85	34.0259	2.18786
5	219	nd	nd		65	85	35.0867	1.86983
5	219	nd	nd		65	90	32.9679	2.50503
5	221	nd	nd		65	90	32.2483	2.72078
5	221	nd	nd		65	90	32.9618	2.50685
5	221	nd	nd		65	96	34.5216	2.03923
5	230	29.9336	3.41472		65	96	nd	nd
5	230	29.7161	3.47994		65	96	nd	nd
5	230	30.5399	3.23294		65	106	29.0578	3.67727
5	231	35.51	1.74291		65	106	30.5302	3.23586
5	231	34.1575	2.14839		65	106	30.5059	3.24315
5	231	nd	nd		65	113	33.9647	2.20618
5	238	35.7129	1.68209		65	113	32.04	2.7832
5	238	nd	nd		65	113	32.5843	2.62004
5	238	nd	nd		95	1	nd	nd
5	242	35.5359	1.73516		95	1	35.2982	1.80642
5	242	34.3824	2.08097		95	1	nd	nd
5	242	34.652	2.00013		95	17	34.4178	2.07036
15	214	32.4565	2.65836		95	17	33.9729	2.20372
15	214	31.7498	2.87022		95	17	34.3184	2.10017
15	214	32.1276	2.75695		95	29	nd	nd
15	220	nd	nd		95	29	30.9514	3.10959
15	220	nd	nd		95	29	30.76	3.16695
15	220	nd	nd		95	42	nd	nd
15	222	35.5726	1.72415		95	42	nd	nd
15	222	34.2796	2.11179		95	42	nd	nd
15	222	35.6247	1.70851		95	57	nd	nd
15	225	nd	nd		95	57	34.8704	1.93467
15	225	nd	nd		95	57	34.0186	2.19003
15	225	nd	nd		95	80	35.1809	1.84158
15	227	nd	nd		95	80	34.9955	1.89715
15	227	34.6309	2.00645		95	80	33.5707	2.32432
15	227	nd	nd		95	89	31.9454	2.81157
15	234	nd	nd		95	89	31.3159	3.00029
15	234	nd	nd		95	89	31.4747	2.9527
15	234	nd	nd		95	103	nd	nd
15	240	35.2145	1.83151		95	103	nd	nd
15	240	33.3723	2.38379		95	103	nd	nd
15	240	34.4026	2.07491		95	110	nd	nd
15	248	nd	nd		95	110	nd	nd
15	248	nd	nd		95	110	nd	nd
15	248	nd	nd		170	27	nd	nd
30	213	nd	nd		170	27	nd	nd
30	213	35.071	1.87453		170	27	nd	nd
30	213	35.7531	1.67002		170	51	nd	nd
30	218	33.2878	2.40911		170	51	nd	nd
30	218	nd	nd		170	51	nd	nd
30	218	34.9263	1.91789		170	66	34.1345	2.15528
30	226	33.976	2.20279		170	66	34.6893	1.98895
30	226	33.2649	2.41598		170	66	34.6704	1.99462
30	226	nd	nd		170	81	nd	nd
30	232	33.1292	2.45666		170	81	nd	nd
30	232	34.8153	1.95119		170	81	nd	nd
30	232	33.8943	2.2273		170	91	nd	nd
30	235	33.1256	2.45777		170	91	nd	nd
30	235	34.6152	2.01118		170	91	35.7956	1.65729
30	235	34.8285	1.94723		170	102	nd	nd
30	239	35.499	1.74621		170	102	nd	nd
30	239	33.652	2.29993		170	102	36.0155	1.59135
30	239	33.6256	2.30785		170	108	nd	nd
30	243	34.7749	1.96328		170	108	nd	nd
30	243	nd	nd		170	108	nd	nd
30	243	35.9869	1.59995		Bergera koenigii
30	249	nd	nd		0	10	32.4179	2.66992
30	249	33.8744	2.23326		0	10	32.4565	2.65835
30	249	35.3761	1.78306		0	10	33.4845	2.35015
60	216	nd	nd		0	12	33.1991	2.43571
60	216	nd	nd		0	12	32.8986	2.5258
60	216	nd	nd		0	12	31.8949	2.82673
60	229	nd	nd		0	17	nd	nd
60	229	nd	nd		0	17	nd	nd
60	229	nd	nd		0	17	nd	nd
60	241	nd	nd		0	25	31.2836	3.00997
60	241	35.7423	1.67326		0	25	33.3943	2.37719
60	241	nd	nd		0	25	32.6175	2.61007
60	246	nd	nd		0	42	nd	nd
60	246	34.957	1.90871		0	42	nd	nd
60	246	nd	nd		0	42	nd	nd
95	202	nd	nd		0	62	nd	nd
95	202	nd	nd		0	62	nd	nd
95	202	nd	nd		0	62	nd	nd
95	224	nd	nd		0	78	32.1759	2.74246
95	224	nd	nd		0	78	33.8702	2.23452
95	224	nd	nd		0	78	33.3535	2.38942
95	237	nd	nd		0	86	32.7092	2.5826
95	237	nd	nd		0	86	32.9943	2.49713
95	237	nd	nd		0	86	33.094	2.46721
95	244	nd	nd		0	97	31.3771	2.98196
95	244	nd	nd		0	97	30.8843	3.12971
95	244	nd	nd		0	97	31.437	2.96399
95	250	nd	nd		0	98	nd	nd
95	250	nd	nd		0	98	nd	nd
95	250	nd	nd		0	98	nd	nd
					5	22	nd	nd
					5	22	35.6837	1.69085
					5	22	nd	nd
					5	24	nd	nd
					5	24	nd	nd
					5	24	nd	nd
					5	43	34.5666	2.02576
					5	43	35.1955	1.83721
					5	43	35.6125	1.71219
					5	51	34.591	2.01842
					5	51	nd	nd
					5	51	nd	nd
					5	65	33.7493	2.27078
					5	65	34.8759	1.93303
					5	65	nd	0
					5	69	nd	nd
					5	69	nd	nd
					5	69	nd	nd
					5	70	nd	nd
					5	70	nd	nd
					5	70	nd	nd
					5	82	nd	nd
					5	82	nd	nd
					5	82	nd	nd
					5	83	nd	nd
					5	83	nd	nd
					5	83	nd	nd
					5	88	35.0879	1.86946
					5	88	35.1294	1.85703
					5	88	nd	nd
					13	13	35.6887	1.68933
					13	13	35.2467	1.82184
					13	13	nd	nd
					13	36	nd	nd
					13	36	nd	nd
					13	36	nd	nd
					13	41	nd	nd
					13	41	nd	nd
					13	41	nd	nd
					13	44	nd	nd
					13	44	nd	nd
					13	44	nd	nd
					13	45	nd	nd
					13	45	nd	nd
					13	45	nd	nd
					13	47	33.0889	2.46877
					13	47	32.6174	2.61011
					13	47	33.0043	2.49413
					13	52	nd	nd
					13	52	nd	nd
					13	52	nd	nd
					13	55	nd	nd
					13	55	nd	nd
					13	55	nd	nd
					13	87	nd	nd
					13	87	nd	nd
					13	87	nd	nd
					13	89	nd	nd
					13	89	nd	nd
					13	89	nd	nd
					17	3	nd	nd
					17	3	nd	nd
					17	3	nd	nd
					17	7	nd	nd
					17	7	nd	nd
					17	7	nd	nd
					17	19	nd	nd
					17	19	nd	nd
					17	19	nd	nd
					17	29	34.649	2.00103
					17	29	nd	nd
					17	29	nd	nd
					17	35	nd	nd
					17	35	nd	nd
					17	35	nd	nd
					17	59	nd	nd
					17	59	nd	nd
					17	59	nd	nd
					17	74	nd	nd
					17	74	34.8543	1.9395
					17	74	nd	nd
					17	81	nd	nd
					17	81	nd	nd
					17	81	nd	nd
					17	92	nd	nd
					17	92	nd	nd
					17	92	nd	nd
					17	95	nd	nd
					17	95	35.876	1.6332
					17	95	nd	nd
					21	1	nd	nd
					21	1	nd	nd
					21	1	nd	nd
					21	5	nd	nd
					21	5	35.6931	1.68801
					21	5	35.957	1.60889
					21	15	nd	nd
					21	15	nd	nd
					21	15	nd	nd
					21	27	nd	nd
					21	27	nd	nd
					21	27	nd	nd
					21	31	nd	nd
					21	31	nd	nd
					21	31	nd	nd
					21	39	nd	nd
					21	39	nd	nd
					21	39	nd	nd
					21	48	nd	nd
					21	48	nd	nd
					21	48	nd	nd
					21	57	nd	nd
					21	57	nd	nd
					21	57	nd	nd
					21	72	nd	nd
					21	72	nd	nd
					21	72	nd	nd
					21	80	nd	nd
					21	80	nd	nd
					21	80	nd	nd
					34	6	nd	nd
					34	6	35.2428	1.82301
					34	6	nd	nd
					34	16	nd	nd
					34	16	nd	nd
					34	16	nd	nd
					34	26	nd	nd
					34	26	nd	nd
					34	26	nd	nd
					34	37	nd	nd
					34	37	nd	nd
					34	37	nd	nd
					34	54	nd	nd
					34	54	nd	nd
					34	54	nd	nd
					34	63	nd	nd
					34	63	nd	nd
					34	63	nd	nd
					34	68	35.1021	1.86519
					34	68	nd	nd
					34	68	nd	nd
					34	76	34.9887	1.89919
					34	76	nd	nd
					34	76	nd	nd
					34	85	nd	nd
					34	85	nd	nd
					34	85	nd	nd
					34	99	nd	nd
					34	99	35.8546	1.63961
					34	99	nd	nd
					50	4	nd	nd
					50	4	nd	nd
					50	4	nd	nd
					50	11	nd	nd
					50	11	nd	nd
					50	11	nd	nd
					50	20	nd	nd
					50	20	nd	nd
					50	20	nd	nd
					50	30	nd	nd
					50	30	nd	nd
					50	30	nd	nd
					50	40	nd	nd
					50	40	nd	nd
					50	40	nd	nd
					50	58	nd	nd
					50	58	nd	nd
					50	58	nd	nd
					50	66	nd	nd
					50	66	nd	nd
					50	66	nd	nd
					50	75	nd	nd
					50	75	36.0046	1.59463
					50	75	nd	nd
					50	90	nd	nd
					50	90	nd	nd
					50	90	35.1338	1.85569
					50	96	nd	nd
					50	96	nd	nd
					50	96	nd	nd
aCt: Cycle threshold.
bLog: Las titer in log10 of amplicon copies per gram of plant tissue estimated based on a standard curve as described by Lopes et al., 2013.
cnd: non-detected.
