# Supplementary material for: Early Population Dynamics of “Candidatus Liberibacter asiaticus” in Susceptible and Resistant Genotypes After Inoculation With Infected Diaphorina citri Feeding on Young Shoots
Source: Front Microbiol. 2021 Jun 9;12:683923. doi: 10.3389/fmicb.2021.683923 (PMC8219961; doi:10.3389/fmicb.2021.683923)
Supplement: Supplementary file 5 [file Table_4.XLSX]

## Sheet: qPCR_1ano
Supplementary Table 4. Data on Ct and log values of ‘Candidatus Liberibacter asiaticus’ in Citrus x sinensis, Murraya paniculata and Bergera koenigii after one year of the 48 h Diaphorina citri confinement in experiment replicates 1 and 2, as determined through detection of the 16S rDNA by qPCR.
Experiment replicate 1					Experiment replicate 2
Days after psyllid confinement	Plant number	Cta	Logb		Days after psyllid confinement	Plant number	Cta	Logb
Citrus x sinensis					Citrus x sinensis
0	117	ndc	nd		0	122	nd	nd
0	124	nd	nd		0	127	nd	nd
0	130	35.6601	1.69791		0	136	nd	nd
0	134	nd	nd		0	139	nd	nd
0	139	nd	nd		0	147	34.7181	1.98033
0	145	34.2658	2.11593		0	150	nd	nd
0	152	34.941	1.91349		0	171	nd	nd
0	156	34.9639	1.90663		0	183	nd	nd
0	162	35.2168	1.8308		0	187	nd	nd
0	168	35.5266	1.73794		0	196	nd	nd
5	101	nd	nd		5	117	nd	nd
5	107	nd	nd		5	131	nd	nd
5	112	32.3444	2.69197		5	138	nd	nd
5	122	33.5674	2.3253		5	141	35.447	1.76179
5	127	34.956	1.90901		5	145	nd	nd
5	138	35.0718	1.87429		5	153	35.7149	1.68149
5	150	33.6123	2.31184		5	156	nd	nd
5	159	34.0353	2.18502		5	166	nd	nd
5	164	nd	nd		5	199	34.7748	1.96332
5	169	34.9977	1.89649		5	209	35.2416	1.82338
10	102	nd	nd		10	120	nd	nd
10	110	nd	nd		10	125	35.4998	1.74598
10	116	35.4267	1.76787		10	133	nd	nd
10	126	nd	nd		10	134	nd	nd
10	129	nd	nd		10	143	nd	nd
10	136	nd	nd		10	160	30.1114	3.3614
10	140	34.3757	2.08297		10	168	nd	nd
10	144	33.8864	2.22966		10	172	31.7128	2.88131
10	148	35.5242	1.73866		10	193	nd	nd
10	165	35.4402	1.76383		10	205	nd	nd
15	105	35.9904	1.59889		15	126	nd	nd
15	115	nd	nd		15	128	35.6693	1.69515
15	120	nd	nd		15	129	nd	nd
15	121	nd	nd		15	174	36.0032	1.59505
15	128	35.8232	1.64901		15	176	nd	nd
15	137	35.5745	1.72357		15	180	34.1387	2.15403
15	142	33.2241	2.42821		15	186	nd	nd
15	147	31.9004	2.82508		15	190	35.9868	1.59996
15	153	34.0277	2.18731		15	201	nd	nd
15	163	33.5287	2.33692		15	206	nd	nd
25	108	21.828	5.84478		18	137	20.0883	6.36634
25	119	19.5607	6.5245		18	151	27.8524	4.03867
25	123	20.9	6.12299		18	161	23.4083	5.37099
25	132	22.6466	5.59936		18	173	33.3364	2.39456
25	133	25.8355	4.64334		18	179	19.8236	6.44569
25	141	20.8195	6.14712		18	184	35.5555	1.72926
25	143	19.9773	6.39962		18	195	nd	nd
25	154	21.1305	6.05387		18	197	nd	nd
25	157	22.0298	5.78429		18	203	nd	nd
25	167	nd	nd		18	207	20.1506	6.34765
40	103	19.1152	6.65806		20	119	nd	nd
40	113	35.6892	1.68919		20	132	26.6259	4.40637
40	118	20.1271	6.35471		20	140	20.1684	6.34233
40	125	21.3454	5.98947		20	148	20.1994	6.33304
40	131	21.3284	5.99455		20	155	33.8758	2.23286
40	135	20.5179	6.23754		20	164	nd	nd
40	146	26.0979	4.56467		20	175	35.5085	1.74337
40	151	19.9437	6.40968		20	181	34.8881	1.92937
40	160	19.6889	6.48609		20	189	20.1319	6.35326
40	166	19.5686	6.52214		20	194	20.1319	6.35326
55	114	nd	nd		30	118	19.9362	6.41193
55	149	20.2834	6.30783		30	130	nd	nd
55	155	19.9956	6.39414		30	144	20.2246	6.32548
55	158	34.902	1.92519		30	152	21.2553	6.01647
55	161	23.7259	5.27578		30	159	20.4057	6.27119
70	104	23.5256	5.33582		30	169	nd	nd
70	106	19.9787	6.3992		30	185	23.908	5.22118
70	109	19.6984	6.48324		30	192	24.9142	4.91954
70	111	20.589	6.21622		30	204	25.4562	4.75705
70	170	28.1519	3.94887		30	211	nd	nd
Murraya paniculata					40	121	19.3848	6.57724
0	3	nd	nd		40	135	20.2077	6.33054
0	20	nd	nd		40	142	22.5075	5.64107
0	26	nd	nd		40	149	24.8544	4.93745
0	40	nd	nd		40	157	19.7907	6.45555
0	53	nd	nd		40	165	25.0232	4.88684
0	62	nd	nd		40	177	33.8485	2.24102
0	68	nd	nd		40	182	25.358	4.78649
0	83	nd	nd		40	191	20.9397	6.11108
0	89	nd	nd		40	208	nd	nd
0	98	nd	nd		65	123	21.2281	6.02463
5	6	nd	nd		65	124	27.9889	3.99774
5	12	nd	nd		65	146	20.0987	6.36322
5	18	nd	nd		65	158	20.7298	6.17403
5	31	nd	nd		65	163	24.6472	4.99957
5	46	nd	nd		65	167	nd	nd
5	56	nd	nd		65	178	20.9846	6.09764
5	65	nd	nd		65	198	nd	nd
5	71	nd	nd		65	200	21.5154	5.93849
5	75	nd	nd		65	210	20.9898	6.09606
5	96	nd	nd		95	116	20.9393	6.1112
10	5	nd	nd		95	154	20.8151	6.14845
10	9	32.5273	2.63712		95	162	20.9	6.12299
10	14	nd	nd		95	170	nd	nd
10	16	nd	nd		95	188	nd	nd
10	23	nd	nd		Murraya paniculata
10	29	nd	nd		0	2	nd	nd
10	33	nd	nd		0	11	nd	nd
10	41	nd	nd		0	18	nd	nd
10	55	nd	nd		0	22	nd	nd
10	49	nd	nd		0	31	nd	nd
15	37	nd	nd		0	34	nd	nd
15	38	nd	nd		0	47	nd	nd
15	44	31.8874	2.82898		0	68	nd	nd
15	51	nd	nd		0	74	33.2845	2.41011
15	58	nd	nd		0	79	nd	nd
15	64	nd	nd		5	5	nd	nd
15	69	nd	nd		5	13	nd	nd
15	74	nd	nd		5	20	nd	nd
15	79	nd	nd		5	25	nd	nd
15	86	nd	nd		5	28	nd	nd
25	2	nd	nd		5	36	nd	nd
25	11	32.6764	2.59242		5	40	nd	nd
25	19	nd	nd		5	52	nd	nd
25	36	nd	nd		5	88	20.2258	6.32511
25	54	36.0011	1.59566		5	98	nd	nd
25	61	33.3674	2.38525		10	9	nd	nd
25	77	31.8243	2.84788		10	16	nd	nd
25	84	35.0018	1.89527		10	19	nd	nd
25	94	nd	nd		10	30	nd	nd
25	97	nd	nd		10	43	nd	nd
40	4	32.9755	2.50274		10	59	nd	nd
40	25	nd	nd		10	76	nd	nd
40	32	nd	nd		10	82	nd	nd
40	35	34.6074	2.01351		10	93	nd	nd
40	43	nd	nd		10	100	nd	nd
40	48	nd	nd		15	21	nd	nd
40	60	31.0068	3.09296		15	56	nd	nd
40	67	nd	nd		15	58	nd	nd
40	73	nd	nd		15	65	nd	nd
40	93	nd	nd		15	94	nd	nd
55	1	nd	nd		15	95	nd	nd
55	8	32.2831	2.71035		15	99	nd	nd
55	13	nd	nd		15	109	nd	nd
55	17	32.5569	2.62826		15	111	nd	nd
55	28	nd	nd		15	114	nd	nd
55	42	nd	nd		20	3	nd	nd
55	45	29.5343	3.53442		20	15	33.9141	2.22136
55	50	33.6476	2.30125		20	32	nd	nd
55	76	nd	nd		20	45	nd	nd
55	87	nd	nd		20	49	nd	nd
70	27	29.7937	3.45667		20	63	nd	nd
70	39	32.1084	2.7627		20	78	nd	nd
70	52	33.841	2.24329		20	84	nd	nd
70	57	nd	nd		20	97	nd	nd
70	63	33.5496	2.33063		20	104	nd	nd
70	66	nd	nd		25	24	nd	nd
70	72	35.171	1.84454		25	33	nd	nd
70	85	nd	nd		25	41	nd	nd
70	91	35.3707	1.78466		25	53	28.8744	3.73225
70	100	nd	nd		25	54	nd	nd
95	10	nd	nd		25	73	nd	nd
95	15	nd	nd		25	101	nd	nd
95	21	34.9274	1.91759		25	105	nd	nd
95	47	32.0028	2.79436		25	112	nd	nd
95	59	nd	nd		25	115	31.4565	2.95814
95	70	nd	nd		30	6	nd	nd
95	82	nd	nd		30	8	33.5936	2.31746
110	7	nd	nd		30	12	nd	nd
110	24	35.1055	1.86417		30	23	nd	nd
110	78	nd	nd		30	35	nd	nd
110	81	nd	nd		30	48	nd	nd
110	88	nd	nd		30	60	nd	nd
110	95	nd	nd		30	64	nd	nd
110	99	nd	nd		30	69	31.0645	3.07566
180	22	nd	nd		30	72	nd	nd
180	30	nd	nd		40	4	35.658	1.69854
180	34	nd	nd		40	26	nd	nd
180	80	30.4457	3.2612		40	38	nd	nd
180	90	30.7253	3.17737		40	44	nd	nd
180	92	nd	nd		40	55	nd	nd
Bergera koenigii					40	62	nd	nd
0	215	nd	nd		40	70	nd	nd
0	215	nd	nd		40	75	nd	nd
0	215	nd	nd		40	83	nd	nd
0	223	nd	nd		40	87	35.2185	1.8303
0	223	nd	nd		65	10	nd	nd
0	223	nd	nd		65	37	32.9206	2.51921
0	228	nd	nd		65	46	nd	nd
0	228	nd	nd		65	61	32.4634	2.65629
0	228	nd	nd		65	77	nd	nd
0	233	nd	nd		65	85	nd	nd
0	233	nd	nd		65	90	35.071	1.87452
0	233	nd	nd		65	96	nd	nd
0	236	nd	nd		65	106	nd	nd
0	236	nd	nd		65	113	29.0721	3.67298
0	236	nd	nd		95	1	nd	nd
0	245	nd	nd		95	17	nd	nd
0	245	nd	nd		95	29	nd	nd
0	245	nd	nd		95	42	nd	nd
0	247	nd	nd		95	57	nd	nd
0	247	nd	nd		95	80	nd	nd
0	247	nd	nd		95	89	nd	nd
0	251	nd	nd		95	103	nd	nd
0	251	nd	nd		95	110	nd	nd
0	251	nd	nd		170	27	nd	nd
5	212	nd	nd		170	51	nd	nd
5	212	nd	nd		170	66	nd	nd
5	212	nd	nd		170	81	35.9196	1.62011
5	217	nd	nd		170	91	nd	nd
5	217	nd	nd		170	102	nd	nd
5	217	nd	nd		170	108	nd	nd
5	219	nd	nd		Bergera koenigii
5	219	nd	nd		0	10	nd	nd
5	219	nd	nd		0	10	nd	nd
5	221	nd	nd		0	10	nd	nd
5	221	nd	nd		0	12	nd	nd
5	221	nd	nd		0	12	nd	nd
5	230	nd	nd		0	12	nd	nd
5	230	nd	nd		0	17	nd	nd
5	230	nd	nd		0	17	nd	nd
5	231	nd	nd		0	17	nd	nd
5	231	nd	nd		0	25	nd	nd
5	231	nd	nd		0	25	nd	nd
5	238	nd	nd		0	25	nd	nd
5	238	nd	nd		0	42	nd	nd
5	238	nd	nd		0	42	nd	nd
5	242	nd	nd		0	42	nd	nd
5	242	nd	nd		0	62	nd	nd
5	242	nd	nd		0	62	nd	nd
15	214	nd	nd		0	62	nd	nd
15	214	nd	nd		0	78	nd	nd
15	214	nd	nd		0	78	nd	nd
15	220	nd	nd		0	78	nd	nd
15	220	nd	nd		0	86	nd	nd
15	220	nd	nd		0	86	nd	nd
15	222	nd	nd		0	86	nd	nd
15	222	nd	nd		0	97	nd	nd
15	222	nd	nd		0	97	nd	nd
15	225	nd	nd		0	97	nd	nd
15	225	nd	nd		0	98	nd	nd
15	225	nd	nd		0	98	nd	nd
15	227	nd	nd		0	98	nd	nd
15	227	nd	nd		5	22	nd	nd
15	227	nd	nd		5	22	nd	nd
15	234	nd	nd		5	22	nd	nd
15	234	nd	nd		5	24	nd	nd
15	234	nd	nd		5	24	nd	nd
15	240	nd	nd		5	24	nd	nd
15	240	nd	nd		5	43	nd	nd
15	240	nd	nd		5	43	nd	nd
15	248	nd	nd		5	43	nd	nd
15	248	nd	nd		5	51	nd	nd
15	248	nd	nd		5	51	nd	nd
30	213	nd	nd		5	51	nd	nd
30	213	nd	nd		5	65	nd	nd
30	213	nd	nd		5	65	nd	nd
30	218	nd	nd		5	65	nd	nd
30	218	nd	nd		5	69	nd	nd
30	218	nd	nd		5	69	nd	nd
30	226	nd	nd		5	69	nd	nd
30	226	nd	nd		5	70	nd	nd
30	226	nd	nd		5	70	nd	nd
30	232	nd	nd		5	70	nd	nd
30	232	nd	nd		5	82	nd	nd
30	232	nd	nd		5	82	nd	nd
30	235	nd	nd		5	82	nd	nd
30	235	nd	nd		5	83	nd	nd
30	235	nd	nd		5	83	nd	nd
30	239	nd	nd		5	83	nd	nd
30	239	nd	nd		5	88	nd	nd
30	239	nd	nd		5	88	nd	nd
30	243	nd	nd		5	88	nd	nd
30	243	nd	nd		13	13	nd	nd
30	243	nd	nd		13	13	nd	nd
30	249	nd	nd		13	13	nd	nd
30	249	nd	nd		13	36	nd	nd
30	249	nd	nd		13	36	nd	nd
60	216	nd	nd		13	36	nd	nd
60	216	nd	nd		13	41	nd	nd
60	216	nd	nd		13	41	nd	nd
60	229	nd	nd		13	41	nd	nd
60	229	nd	nd		13	44	nd	nd
60	229	nd	nd		13	44	nd	nd
60	241	nd	nd		13	44	nd	nd
60	241	nd	nd		13	45	nd	nd
60	241	nd	nd		13	45	nd	nd
60	246	nd	nd		13	45	nd	nd
60	246	nd	nd		13	47	nd	nd
60	246	nd	nd		13	47	nd	nd
95	202	nd	nd		13	47	nd	nd
95	202	nd	nd		13	52	nd	nd
95	202	nd	nd		13	52	nd	nd
95	224	nd	nd		13	52	nd	nd
95	224	nd	nd		13	55	nd	nd
95	224	nd	nd		13	55	nd	nd
95	237	nd	nd		13	55	nd	nd
95	237	nd	nd		13	87	nd	nd
95	237	nd	nd		13	87	nd	nd
95	244	nd	nd		13	87	nd	nd
95	244	nd	nd		13	89	nd	nd
95	244	nd	nd		13	89	nd	nd
95	250	nd	nd		13	89	nd	nd
95	250	nd	nd		17	3	nd	nd
95	250	nd	nd		17	3	nd	nd
					17	3	nd	nd
					17	7	nd	nd
					17	7	nd	nd
					17	7	nd	nd
					17	19	nd	nd
					17	19	nd	nd
					17	19	nd	nd
					17	29	nd	nd
					17	29	nd	nd
					17	29	nd	nd
					17	35	nd	nd
					17	35	nd	nd
					17	35	nd	nd
					17	59	nd	nd
					17	59	nd	nd
					17	59	nd	nd
					17	74	nd	nd
					17	74	nd	nd
					17	74	nd	nd
					17	81	nd	nd
					17	81	nd	nd
					17	81	nd	nd
					17	92	nd	nd
					17	92	nd	nd
					17	92	nd	nd
					17	95	nd	nd
					17	95	nd	nd
					17	95	nd	nd
					21	1	nd	nd
					21	1	nd	nd
					21	1	nd	nd
					21	5	nd	nd
					21	5	nd	nd
					21	5	nd	nd
					21	15	nd	nd
					21	15	nd	nd
					21	15	nd	nd
					21	27	nd	nd
					21	27	nd	nd
					21	27	nd	nd
					21	31	nd	nd
					21	31	nd	nd
					21	31	nd	nd
					21	39	nd	nd
					21	39	nd	nd
					21	39	nd	nd
					21	48	nd	nd
					21	48	nd	nd
					21	48	nd	nd
					21	57	nd	nd
					21	57	nd	nd
					21	57	nd	nd
					21	72	nd	nd
					21	72	nd	nd
					21	72	nd	nd
					21	80	nd	nd
					21	80	nd	nd
					21	80	nd	nd
					34	6	nd	nd
					34	6	nd	nd
					34	6	nd	nd
					34	16	nd	nd
					34	16	nd	nd
					34	16	nd	nd
					34	26	nd	nd
					34	26	nd	nd
					34	26	nd	nd
					34	37	nd	nd
					34	37	nd	nd
					34	37	nd	nd
					34	54	nd	nd
					34	54	nd	nd
					34	54	nd	nd
					34	63	nd	nd
					34	63	nd	nd
					34	63	nd	nd
					34	68	nd	nd
					34	68	nd	nd
					34	68	nd	nd
					34	76	nd	nd
					34	76	nd	nd
					34	76	nd	nd
					34	85	nd	nd
					34	85	nd	nd
					34	85	nd	nd
					34	99	nd	nd
					34	99	nd	nd
					34	99	nd	nd
					50	4	nd	nd
					50	4	nd	nd
					50	4	nd	nd
					50	11	nd	nd
					50	11	nd	nd
					50	11	nd	nd
					50	20	nd	nd
					50	20	nd	nd
					50	20	nd	nd
					50	30	nd	nd
					50	30	nd	nd
					50	30	nd	nd
					50	40	nd	nd
					50	40	nd	nd
					50	40	nd	nd
					50	58	nd	nd
					50	58	nd	nd
					50	58	nd	nd
					50	66	nd	nd
					50	66	nd	nd
					50	66	nd	nd
					50	75	nd	nd
					50	75	nd	nd
					50	75	nd	nd
					50	90	nd	nd
					50	90	nd	nd
					50	90	nd	nd
					50	96	nd	nd
					50	96	nd	nd
					50	96	nd	nd
aCt: Cycle threshold.
bLog: Las titer in log10 of amplicon copies per gram of plant tissue estimated based on a standard curve as described by Lopes et al., 2013.
cnd: non-detected.
