# Supplementary material for: Early Population Dynamics of “Candidatus Liberibacter asiaticus” in Susceptible and Resistant Genotypes After Inoculation With Infected Diaphorina citri Feeding on Young Shoots
Source: Front Microbiol. 2021 Jun 9;12:683923. doi: 10.3389/fmicb.2021.683923 (PMC8219961; doi:10.3389/fmicb.2021.683923)
Supplement: Supplementary file 6 [file Table_5.XLSX]

## Sheet: Plan2
Supplementary Table 5. Data on the length (cm) values of each new shoots of Citrus × sinensis, Murraya paniculata and Bergera koenigii in acclimatized room at 25 °C, in experiment replicates 1 and 2.
Day of pruning	Days post pruning	Plant number	Shoot Length (cm)		Day of pruning	Days post pruning	Plant number	Shoot Length (cm)
Citrus x sinensis					Citrus x sinensis
2019-07-04	0	c1	0.05		2019-10-21	0	c11	0.05
2019-07-04	0	c2	0.05		2019-10-21	0	c12	0.05
2019-07-04	0	c3	0.05		2019-10-21	0	c13	0.05
2019-07-04	0	c4	0.05		2019-10-21	0	c14	0.05
2019-07-04	0	c5	0.05		2019-10-21	0	c15	0.05
2019-07-04	0	c6	0.05		2019-10-21	0	c16	0.05
2019-07-04	0	c7	0.05		2019-10-21	0	c17	0.05
2019-07-04	0	c8	0.05		2019-10-21	0	c18	0.05
2019-07-04	0	c9	0.05		2019-10-21	0	c19	0.05
2019-07-04	0	c10	0.05		2019-10-21	0	c20	0.05
2019-07-27	23	117	2.1		2019-11-13	23	122	1.9
2019-07-27	23	124	5.1		2019-11-13	23	127	2.7
2019-07-27	23	130	4.3		2019-11-13	23	136	2.2
2019-07-27	23	134	2.8		2019-11-13	23	139	3.5
2019-07-27	23	139	3.2		2019-11-13	23	147	2.8
2019-07-27	23	145	5.1		2019-11-13	23	150	3.1
2019-07-27	23	152	4.2		2019-11-13	23	171	2.7
2019-07-27	23	156	2.2		2019-11-13	23	183	2.7
2019-07-27	23	162	3.3		2019-11-13	23	187	2.5
2019-07-27	23	168	2.2		2019-11-13	23	196	2.5
2019-08-01	28	101	12.1		2019-11-18	28	117	2.8
2019-08-01	28	107	13.1		2019-11-18	28	131	7
2019-08-01	28	112	12.3		2019-11-18	28	138	5.8
2019-08-01	28	122	7.4		2019-11-18	28	141	7.6
2019-08-01	28	127	7.5		2019-11-18	28	145	7.1
2019-08-01	28	138	7.1		2019-11-18	28	153	6.5
2019-08-01	28	150	7.5		2019-11-18	28	156	7.8
2019-08-01	28	159	6.5		2019-11-18	28	166	4.8
2019-08-01	28	164	5.5		2019-11-18	28	199	6
2019-08-01	28	169	7.3		2019-11-18	28	209	5.9
2019-08-06	33	102	32		2019-11-23	33	120	13.4
2019-08-06	33	110	18.1		2019-11-23	33	125	7.3
2019-08-06	33	116	16.5		2019-11-23	33	133	7.9
2019-08-06	33	126	14.2		2019-11-23	33	134	14.9
2019-08-06	33	129	10.3		2019-11-23	33	143	4.8
2019-08-06	33	136	9.5		2019-11-23	33	160	14.1
2019-08-06	33	140	14.5		2019-11-23	33	168	11
2019-08-06	33	144	11.2		2019-11-23	33	172	10.1
2019-08-06	33	148	13.5		2019-11-23	33	193	1.7
2019-08-06	33	165	10.5		2019-11-23	33	205	11.6
2019-08-11	38	105	15.5		2019-11-28	38	126	9.8
2019-08-11	38	115	17.5		2019-11-28	38	128	7.3
2019-08-11	38	120	21		2019-11-28	38	129	7.7
2019-08-11	38	121	20.1		2019-11-28	38	174	8.5
2019-08-11	38	128	20.3		2019-11-28	38	176	10.5
2019-08-11	38	137	9.8		2019-11-28	38	180	7
2019-08-11	38	142	15.5		2019-11-28	38	186	13.9
2019-08-11	38	147	13.3		2019-11-28	38	190	15.5
2019-08-11	38	153	11.1		2019-11-28	38	201	20.1
2019-08-11	38	163	8.5		2019-11-28	38	206	7.8
2019-08-21	48	108	19.1		2019-12-01	41	137	9.8
2019-08-21	48	119	20.1		2019-12-01	41	151	4
2019-08-21	48	123	18.3		2019-12-01	41	161	19
2019-08-21	48	132	14.8		2019-12-01	41	173	8.9
2019-08-21	48	133	13.2		2019-12-01	41	179	12.6
2019-08-21	48	141	21.1		2019-12-01	41	184	15
2019-08-21	48	143	14.5		2019-12-01	41	195	19.5
2019-08-21	48	154	15.3		2019-12-01	41	197	3.4
2019-08-21	48	157	9.9		2019-12-01	41	203	6.8
2019-08-21	48	167	6.8		2019-12-01	41	207	11.3
2019-09-05	63	103	13.5		2019-12-03	43	119	11
2019-09-05	63	113	46.1		2019-12-03	43	132	10.5
2019-09-05	63	118	8.2		2019-12-03	43	140	8.4
2019-09-05	63	125	13.2		2019-12-03	43	148	13.5
2019-09-05	63	131	11.2		2019-12-03	43	155	12.4
2019-09-05	63	135	11.3		2019-12-03	43	164	12.5
2019-09-05	63	146	13.3		2019-12-03	43	175	15.6
2019-09-05	63	151	10.2		2019-12-03	43	181	10.4
2019-09-05	63	160	12.1		2019-12-03	43	189	6.1
2019-09-05	63	166	13.5		2019-12-03	43	194	7
2019-09-21	79	114	13.1		2019-12-13	53	118	5.1
2019-09-21	79	149	21		2019-12-13	53	130	10.2
2019-09-21	79	155	14.1		2019-12-13	53	144	12.1
2019-09-21	79	158	13.8		2019-12-13	53	152	10
2019-09-21	79	161	12.5		2019-12-13	53	159	5.9
2019-10-07	95	104	15.1		2019-12-13	53	169	13.9
2019-10-07	95	106	18.2		2019-12-13	53	185	14
2019-10-07	95	109	15.3		2019-12-13	53	192	8.6
2019-10-07	95	111	15.2		2019-12-13	53	204	12
2019-10-07	95	170	15.1		2019-12-13	53	211	11.5
Murraya paniculata					2019-12-23	63	121	14.1
2019-07-04	0	m1	0.05		2019-12-23	63	135	7.5
2019-07-04	0	m2	0.05		2019-12-23	63	142	7.5
2019-07-04	0	m3	0.05		2019-12-23	63	149	6.5
2019-07-04	0	m4	0.05		2019-12-23	63	157	15
2019-07-04	0	m5	0.05		2019-12-23	63	165	8.4
2019-07-04	0	m6	0.05		2019-12-23	63	177	6
2019-07-04	0	m7	0.05		2019-12-23	63	182	14.3
2019-07-04	0	m8	0.05		2019-12-23	63	191	11.5
2019-07-04	0	m9	0.05		2019-12-23	63	208	4.4
2019-07-04	0	m10	0.05		2020-01-17	88	123	17
2019-07-27	23	3	3.2		2020-01-17	88	124	10
2019-07-27	23	20	4.1		2020-01-17	88	146	9.5
2019-07-27	23	26	2.2		2020-01-17	88	158	9.8
2019-07-27	23	40	5.1		2020-01-17	88	163	10.5
2019-07-27	23	53	3.1		2020-01-17	88	167	4.6
2019-07-27	23	62	2.2		2020-01-17	88	178	7.5
2019-07-27	23	68	1.3		2020-01-17	88	198	11
2019-07-27	23	83	4.1		2020-01-17	88	200	8.4
2019-07-27	23	89	5.2		2020-01-17	88	210	11
2019-07-27	23	98	3.3		2020-02-17	119	116	11.5
2019-08-01	28	6	4.5		2020-02-17	119	154	11
2019-08-01	28	12	4.2		2020-02-17	119	162	11.5
2019-08-01	28	18	4.1		2020-02-17	119	170	10.5
2019-08-01	28	31	5.5		2020-02-17	119	188	13.5
2019-08-01	28	46	3.1		Murraya paniculata
2019-08-01	28	56	3.2		2019-10-21	0	m11	0.05
2019-08-01	28	65	5.1		2019-10-21	0	m12	0.05
2019-08-01	28	71	4.2		2019-10-21	0	m13	0.05
2019-08-01	28	75	2.5		2019-10-21	0	m14	0.05
2019-08-01	28	96	3.5		2019-10-21	0	m15	0.05
2019-08-06	33	5	4.5		2019-10-21	0	m16	0.05
2019-08-06	33	9	5.1		2019-10-21	0	m17	0.05
2019-08-06	33	14	4.9		2019-10-21	0	m18	0.05
2019-08-06	33	16	5.1		2019-10-21	0	m19	0.05
2019-08-06	33	23	7		2019-10-21	0	m20	0.05
2019-08-06	33	29	5.1		2019-11-13	23	2	1
2019-08-06	33	33	4.5		2019-11-13	23	11	0.6
2019-08-06	33	41	5.2		2019-11-13	23	18	0.9
2019-08-06	33	55	2.5		2019-11-13	23	22	0.5
2019-08-06	33	49	4.5		2019-11-13	23	31	0.9
2019-08-11	38	37	7		2019-11-13	23	34	0.5
2019-08-11	38	38	5.5		2019-11-13	23	47	0.9
2019-08-11	38	44	7.1		2019-11-13	23	68	2.3
2019-08-11	38	51	5.4		2019-11-13	23	74	1
2019-08-11	38	58	5.6		2019-11-13	23	79	1.6
2019-08-11	38	64	7.1		2019-11-18	28	5	1.4
2019-08-11	38	69	6.5		2019-11-18	28	13	1.2
2019-08-11	38	74	7.1		2019-11-18	28	20	2
2019-08-11	38	79	7.3		2019-11-18	28	25	1.5
2019-08-11	38	86	6.2		2019-11-18	28	28	1.7
2019-08-21	48	2	4.5		2019-11-18	28	36	1.5
2019-08-21	48	11	8.1		2019-11-18	28	40	2.1
2019-08-21	48	19	5.8		2019-11-18	28	52	1.1
2019-08-21	48	36	13.1		2019-11-18	28	88	1.7
2019-08-21	48	54	6.8		2019-11-18	28	98	3.3
2019-08-21	48	61	4.7		2019-11-23	33	9	2.7
2019-08-21	48	77	8.1		2019-11-23	33	16	2.6
2019-08-21	48	84	7.4		2019-11-23	33	19	2.2
2019-08-21	48	94	4.1		2019-11-23	33	30	3.2
2019-08-21	48	97	4.3		2019-11-23	33	43	2.3
2019-09-05	63	4	4.5		2019-11-23	33	59	3.8
2019-09-05	63	25	6.3		2019-11-23	33	76	3
2019-09-05	63	32	5.1		2019-11-23	33	82	1.3
2019-09-05	63	35	5.3		2019-11-23	33	93	4.6
2019-09-05	63	43	6.1		2019-11-23	33	100	5
2019-09-05	63	48	5.5		2019-11-28	38	21	2.1
2019-09-05	63	60	5.5		2019-11-28	38	56	2.2
2019-09-05	63	67	7.5		2019-11-28	38	58	4
2019-09-05	63	73	10.2		2019-11-28	38	65	3.1
2019-09-05	63	93	3.5		2019-11-28	38	94	6
2019-09-21	79	1	5.4		2019-11-28	38	95	2.1
2019-09-21	79	8	6.5		2019-11-28	38	99	1.8
2019-09-21	79	13	6.5		2019-11-28	38	109	2
2019-09-21	79	17	3.2		2019-11-28	38	111	5.3
2019-09-21	79	28	3.5		2019-11-28	38	114	3.8
2019-09-21	79	42	9.4		2019-12-03	43	3	2.8
2019-09-21	79	45	5.8		2019-12-03	43	15	2.3
2019-09-21	79	50	4.5		2019-12-03	43	32	3.3
2019-09-21	79	76	4.1		2019-12-03	43	45	2.7
2019-09-21	79	87	6.2		2019-12-03	43	49	3.6
2019-10-07	95	27	5.5		2019-12-03	43	63	2.6
2019-10-07	95	39	3.2		2019-12-03	43	78	2.5
2019-10-07	95	52	4.5		2019-12-03	43	84	4
2019-10-07	95	57	5.9		2019-12-03	43	97	2.8
2019-10-07	95	63	6.1		2019-12-03	43	104	3.5
2019-10-07	95	66	4.8		2019-12-08	48	24	2.2
2019-10-07	95	72	7.2		2019-12-08	48	33	4.1
2019-10-07	95	85	10.1		2019-12-08	48	41	2.6
2019-10-07	95	91	4.6		2019-12-08	48	53	3
2019-10-07	95	100	7.1		2019-12-08	48	54	1.5
2019-10-30	118	10	6.5		2019-12-08	48	73	3.4
2019-10-30	118	15	8.1		2019-12-08	48	101	5.5
2019-10-30	118	21	6.2		2019-12-08	48	105	4
2019-10-30	118	47	8.4		2019-12-08	48	112	3.5
2019-10-30	118	59	7.2		2019-12-08	48	115	4.4
2019-10-30	118	70	7.3		2019-12-13	53	6	3.4
2019-10-30	118	82	6.2		2019-12-13	53	8	3.1
2019-11-15	134	7	8.1		2019-12-13	53	12	2
2019-11-15	134	24	7.2		2019-12-13	53	23	2.2
2019-11-15	134	78	6.1		2019-12-13	53	35	1.1
2019-11-15	134	81	8.2		2019-12-13	53	48	5.2
2019-11-15	134	88	8.4		2019-12-13	53	60	4
2019-11-15	134	95	7.1		2019-12-13	53	64	3
2019-11-15	134	99	6.2		2019-12-13	53	69	2.5
2020-01-27	207	22	8.2		2019-12-13	53	72	3.7
2020-01-27	207	30	7.4		2019-12-23	63	4	3.5
2020-01-27	207	34	6.8		2019-12-23	63	26	3
2020-01-27	207	80	8.1		2019-12-23	63	38	5.2
2020-01-27	207	90	8		2019-12-23	63	44	3
2020-01-27	207	92	7		2019-12-23	63	55	1.4
Bergera koenigii					2019-12-23	63	62	2.8
2019-10-21	0	b1	0.05		2019-12-23	63	70	3.3
2019-10-21	0	b2	0.05		2019-12-23	63	75	3.4
2019-10-21	0	b3	0.05		2019-12-23	63	83	3.3
2019-10-21	0	b4	0.05		2019-12-23	63	87	3.6
2019-10-21	0	b5	0.05		2020-01-17	88	10	4.6
2019-10-21	0	b6	0.05		2020-01-17	88	37	3.3
2019-10-21	0	b7	0.05		2020-01-17	88	46	4.8
2019-10-21	0	b8	0.05		2020-01-17	88	61	5.4
2019-11-13	23	215	0.9		2020-01-17	88	77	3
2019-11-13	23	223	0.8		2020-01-17	88	85	3.6
2019-11-13	23	228	0.5		2020-01-17	88	90	3.5
2019-11-13	23	233	0.4		2020-01-17	88	96	5
2019-11-13	23	236	0.5		2020-01-17	88	106	2
2019-11-13	23	245	0.9		2020-01-17	88	113	3
2019-11-13	23	247	0.6		2020-02-21	123	1	6
2019-11-13	23	251	1		2020-02-21	123	17	3
2019-11-18	28	212	1		2020-02-21	123	29	3.1
2019-11-18	28	217	1.1		2020-02-21	123	42	1.5
2019-11-18	28	219	1.2		2020-02-21	123	57	5.4
2019-11-18	28	221	1.2		2020-02-21	123	80	3.9
2019-11-18	28	230	0.7		2020-02-21	123	89	5
2019-11-18	28	231	1.4		2020-02-21	123	103	7.4
2019-11-18	28	238	1		2020-02-21	123	110	5.5
2019-11-18	28	242	1		2020-05-01	193	27	4
2019-11-28	38	214			2020-05-01	193	51	3.8
2019-11-28	38	220	9.5		2020-05-01	193	66	4.1
2019-11-28	38	222			2020-05-01	193	81	4
2019-11-28	38	225	14		2020-05-01	193	91	5.6
2019-11-28	38	227			2020-05-01	193	102	5
2019-11-28	38	234	10.6		2020-05-01	193	108	5.5
2019-11-28	38	240	14		Bergera koenigii
2019-11-28	38	248			2020-08-10	0	b9	0.05
2019-12-13	53	213	14		2020-08-10	0	b10	0.05
2019-12-13	53	218	15		2020-08-10	0	b11	0.05
2019-12-13	53	226	14		2020-08-10	0	b12	0.05
2019-12-13	53	232	10		2020-08-10	0	b13	0.05
2019-12-13	53	235	14		2020-08-10	0	b14	0.05
2019-12-13	53	239	15		2020-08-10	0	b15	0.05
2019-12-13	53	243	11		2020-08-10	0	b16	0.05
2019-12-13	53	249	22		2020-08-10	0	b17	0.05
2020-01-17	88	216	20		2020-08-10	0	b18	0.05
2020-01-17	88	229	15		2020-09-02	23	10	1.4
2020-01-17	88	241	20		2020-09-02	23	12	2.1
2020-01-17	88	246	18		2020-09-02	23	17	1.2
2020-02-17	119	202	10		2020-09-02	23	25	0.6
2020-02-17	119	224	20		2020-09-02	23	42	1.3
2020-02-17	119	237	20		2020-09-02	23	62	2.4
2020-02-17	119	244	25		2020-09-02	23	78	2
2020-02-17	119	250			2020-09-02	23	86	3.7
					2020-09-02	23	97	4.5
					2020-09-02	23	98	3.5
					2020-09-07	28	22	3.4
					2020-09-07	28	24	2.1
					2020-09-07	28	43	4.8
					2020-09-07	28	51	1.9
					2020-09-07	28	65	1.8
					2020-09-07	28	69	2.8
					2020-09-07	28	70	2.4
					2020-09-07	28	82	5.1
					2020-09-07	28	83	13
					2020-09-07	28	88	4.2
					2020-09-15	36	13	2.9
					2020-09-15	36	36	2.9
					2020-09-15	36	41	4.6
					2020-09-15	36	44	12.3
					2020-09-15	36	45	3.3
					2020-09-15	36	47	1.2
					2020-09-15	36	52	24.4
					2020-09-15	36	55	17.4
					2020-09-15	36	87	11.9
					2020-09-15	36	89	15.4
					2020-09-19	40	3	6.2
					2020-09-19	40	7	11.3
					2020-09-19	40	19	15.3
					2020-09-19	40	29	17.3
					2020-09-19	40	35	5.4
					2020-09-19	40	59	16.5
					2020-09-19	40	74	19.4
					2020-09-19	40	81	18.1
					2020-09-19	40	92	20.4
					2020-09-19	40	95	17.6
					2020-09-23	44	1	18.8
					2020-09-23	44	5	14
					2020-09-23	44	15	8.4
					2020-09-23	44	27	22
					2020-09-23	44	31	15.6
					2020-09-23	44	39	15.4
					2020-09-23	44	48	11.9
					2020-09-23	44	57	12.6
					2020-09-23	44	72	23.7
					2020-09-23	44	80	29.9
					2020-10-05	56	6	6.5
					2020-10-05	56	16	29.6
					2020-10-05	56	26	10.3
					2020-10-05	56	37	21.9
					2020-10-05	56	54	23.1
					2020-10-05	56	63	35
					2020-10-05	56	68	24.5
					2020-10-05	56	76	13.5
					2020-10-05	56	85	26.6
					2020-10-05	56	99	18.4
					2020-10-22	73	4	23.2
					2020-10-22	73	11	19.2
					2020-10-22	73	20	26.1
					2020-10-22	73	30	21.2
					2020-10-22	73	40	24.1
					2020-10-22	73	58	23.1
					2020-10-22	73	66	21.8
					2020-10-22	73	75	12.5
					2020-10-22	73	90	20.1
					2020-10-22	73	96	21.2
